# Supplementary material for: iU-ExM: nanoscopy of organelles and tissues with iterative ultrastructure expansion microscopy
Source: Nat Commun. 2023 Nov 30;14:7893. doi: 10.1038/s41467-023-43582-8 (PMC10689735; doi:10.1038/s41467-023-43582-8)
Supplement: Supplementary file 7 — Source Data [file 41467_2023_43582_MOESM7_ESM.xlsx]

## Sheet: Figure 1
																																									Panel (i)(j)
																																									1h30 85°C
	Non Expanded				1h 73°C									1h 85°C									U-ExM																		n=1						n=2
	Nuclei cross section (µm)				n=1			n=2			n=3			n=1			n=2			n=3			n=1			n=2			n=3				Statistics								Expanded dimensions			Corrected dimensions			Expanded dimensions
	n=1	n=2	n=3	n=4	Expanded	Exp. F	Corrected	Expanded	Exp. F	Corrected	Expanded	Exp. F	Corrected	Expanded	Exp. F	Corrected	Expanded	Exp. F	Corrected	Expanded	Exp. F	Corrected	Expanded	Exp. F	Corrected	Expanded	Exp. F	Corrected	Expanded	Exp. F	Corrected		Shapiro-wilk normality test			Kruskal Wallis test					Length (μm)	Diameter (μm)	Gel Exp. F	Length (nm)	Diameter (nm)	L/D ratio	Length (μm)	Diameter (μm)	Gel Exp. F
	14.7042	16.3971	15.4019	15.8346	59.8177	4.6	13.0038	68.2113	4.8	14.1224	69.058	4.6	15.0126	112.81	6.16	18.3133	96.4426	5.9	16.3462	102.689	5.4	19.0165	62.5091	4.2	14.8831	67.0078	4.2	15.9542	73.8629	4.2	17.5864			p-value	Significant		p-value	Significant			2.1066	1.0918	5.8	363.207	188.241	1.92947	2.357	1.2305	5.5
	14.86	16.5211	14.7415	14.1846	59.0282		12.8322	48.5123		10.0439	87.7032		19.0659	105.468		17.1215	91.1834		15.4548	106.859		19.7888	78.8454		18.7727	88.1194		20.9808	66.8101		15.9072		1h30 85 °C	<0,0001	No	N. Exp vs 1h 73°C	<0,0001	Yes			1.5989	1.0313		275.672	177.81	1.55037	1.9905	1.0911
	15.3261	16.3836	14.269	18.4617	61.5199		13.3739	49.502		10.2489	71.4694		15.5368	104.17		16.9107	96.1409		16.2951	97.9959		18.1474	19.7822		4.71004	90.5037		21.5485	55.4325		13.1982		Pan ExM	<0,0001	No	N. Exp vs 1h30 85°C	0.535	No			2.0938	1.1566		361	199.414	1.81031	2.4625	1.1362
	17.8209	14.9684	15.9582	19.1953	64.8582		14.0996	37.815		7.82919	69.1309		15.0284	90.0756		14.6227	94.9679		16.0963	117.5		21.7593	12.8942		3.07004	78.5205		18.6953	50.5881		12.0448		U-ExM	<0,0001	No	N. Exp vs U-ExM	>0,999	No			2.1923	1.1784		377.983	203.172	1.8604	1.9394	1.2688
	22.0077	16.2869	17.6552	18.7247	66.9294		14.5499	52.9046		10.9533	72.8387		15.8345	90.524		14.6955	91.5146		15.511	98.8841		18.3119	48.4243		11.5296	69.5742		16.5653	47.19		11.2357		N, Exp	<0,0001	No	1h30 85°C vs U-ExM	0.188	No			2.4719	1.3148		426.19	226.69	1.88006	1.9496	1.2011
	17.7282	14.4824	16.5763	13.4459	47.0066		10.2188	44.4507		9.20304	89.7196		19.5043	120.236		19.5188	104.841		17.7697	91.1057		16.8714	75.0817		17.8766	91.3907		21.7597	61.6241		14.6724										2.3016	1.0595		396.828	182.672	2.17235	1.883	0.9947
	16.4717	14.0636	16.4602	13.804	50.0738		10.8856	52.0584		10.7781	65.8775		14.3212	100.195		16.2653	83.1513		14.0934	105.586		19.553	78.4154		18.6703	80.1123		19.0744	60.6624		14.4434										2.0931	1.1203		360.879	193.155	1.86834	1.7522	1.1523
	18.0557	16.7359	15.9636	14.4014	57.9619		12.6004	68.435		14.1687	61.8429		13.4441	115.353		18.7262	114.73		19.4458	93.718		17.3552	65.5681		15.6115	82.3911		19.6169	73.5719		17.5171										2.1588	1.243		372.207	214.31	1.73677	2.0653	1.1459
	20.8678	15.0699	18.9792	15.0739	59.1345		12.8553	56.8892		11.7783	67.9039		14.7617	109.1		17.711	91.3005		15.4747	102.252		18.9356	65.0513		15.4884	70.896		16.88	64.3163		15.3134										1.8123	1.2225		312.466	210.776	1.48245	2.0707	1.1895
	15.0961	15.1266	14.3925	17.3023	60.7764		13.2123	57.3456		11.8728	66.6123		14.4809	89.4138		14.5152	89.5964		15.1858	89.6907		16.6094	65.0073		15.4779	69.3697		16.5166	60.5875		14.4256										2.0395	1.1436		351.638	197.172	1.7834	1.9488	1.1242
	16.8056	17.4093	18.0193	15.4212	81.3554		17.686	66.7662		13.8232	71.3851		15.5185	78.9718		12.8201	109.309		18.527	88.7736		16.4396	78.7074		18.7399	64.8807		15.4478	61.1215		14.5527										2.3019	1.1236		396.879	193.724	2.04868	1.8798	1.053
	15.9877	16.9015	19.5531	13.8207	53.678		11.6691	83.8022		17.3503	71.9658		15.6447	75.374		12.236	93.9362		15.9214	93.0088		17.2239	78.4329		18.6745	70.3328		16.7459	75.1532		17.8936										2.26	1.2135		389.655	209.224	1.86238	1.8302	0.9727
	16.5246	16.1063	17.0373	21.0728	64.8318		14.0939	55.617		11.5149	68.8465		14.9666	87.6385		14.227	96.7938		16.4057	93.9696		17.4018	70.8766		16.8754	64.2685		15.302	62.7347		14.9368										2.5082	1.319		432.448	227.414	1.90159	2.1607	1.0469
	18.7171	16.9791	15.5008	17.583	57.7466		12.5536	47.6815		9.87196	66.2914		14.4112	96.3991		15.6492	92.15		15.6186	97.8867		18.1272	78.3877		18.6637	69.8411		16.6288	77.3989		18.4283										1.7455	1.1756		300.948	202.69	1.48477	1.8454	1.0077
	17.9942	11.8868	18.8898	17.2173	59.2231		12.8746	57.8745		11.9823	67.923		14.7659	93.7416		15.2178	106.937		18.1249	93.2278		17.2644	81.6245		19.4344	71.7014		17.0718	78.0604		18.5858										1.8711	1.1646		322.603	200.793	1.60665	2.1726	1.0408
	14.8797	15.5949	15.7569	17.7071	60.4992		13.152	53.8733		11.1539	72.7275		15.8103	88.0706		14.2972	90.7367		15.3791	86.5291		16.0239	84.146		20.0348	75.6975		18.0232	72.6725		17.303										2.3362	1.4034		402.793	241.966	1.66467	2.1803	1.2421
	17.0794	11.9432	15.7517	16.9908	61.9268		13.4623	53.6198		11.1014	73.5654		15.9925	98.4769		15.9865	93.9384		15.9218	98.88		18.3111	86.6675		20.6351	70.9867		16.9016	72.336		17.2229										2.1396	1.2779		368.897	220.328	1.67431	1.8455	1.0581
	18.5023	17.1136	17.0986	17.2301	53.5542		11.6422	51.6366		10.6908	68.2401		14.8348	107.637		17.4736	112.839		19.1253	100.037		18.5253	89.189		21.2355	71.2822		16.972	61.1578		14.5614										1.9209	1.2127		331.19	209.086	1.58399	2.2425	1.1924
	17.6191	16.1905	14.5018	19.3043	64.7653		14.0794	42.4176		8.78212	65.5015		14.2395	90.5801		14.7046	108.144		18.3295	78.8199		14.5963	91.7105		21.8358	79.9603		19.0382	67.5815		16.0908										2.2982	1.1115		396.241	191.638	2.06766	2.0573	1.0565
	17.8347	17.4691	15.4365	17.5745	57.5783		12.517	52.731		10.9174	68.7107		14.9371	93.2087		15.1313	86.9072		14.73	103.49		19.1648	94.2321		22.4362	65.9632		15.7055	63.057		15.0136										1.9026	1.1365		328.034	195.948	1.67409	2.0242	1.1812
	19.5426	17.278	16.4068	18.5665	52.5743		11.4292	59.3126		12.28	68.0131		14.7855	110.42		17.9253	95.5997		16.2033	90.9039		16.834	96.7536		23.0366	62.2616		14.8242	64.0922		15.2601										1.6733	1.1041		288.5	190.362	1.51553	1.9943	1.1226
	17.3742	18.6608	14.3052	18.9464	57.681		12.5393	47.2338		9.77926	73.427		15.9624	105.891		17.1901	96.6783		16.3862	88.6542		16.4175	99.2751		23.6369	74.0203		17.6239	65.2352		15.5322										2.3187	1.0758		399.776	185.483	2.15533	2.26	1.26
	18.4203	14.8969	14.6784	17.3151	76.5541		16.6422	53.3815		11.0521	77.2089		16.7845	126.168		20.4818	97.2716		16.4867	96.8357		17.9325	101.797		24.2373	81.6227		19.434	63.2709		15.0645										1.5476	1.0864		266.828	187.31	1.42452	2.0816	0.9742
	18.6566	14.9056	16.4386	16.746	55.0252		11.962	64.9939		13.4563	65.3865		14.2145	90.5566		14.7008	99.8972		16.9317	105.501		19.5373	104.318		24.8376	76.0706		18.112	60.1844		14.3296										1.8827	1.027		324.603	177.069	1.8332
	19.1694	17.7627	20.7279	19.675	57.1505		12.424	54.7104		11.3272	68.2439		14.8356	84.5391		13.7239	90.8713		15.4019	104.618		19.3737	106.84		25.438	64.8719		15.4457	60.7847		14.4726										2.127	1.1479		366.724	197.914	1.85295
	18.9237	16.0885	17.0403	22.635	59.6126		12.9593	53.6468		11.107	70.4602		15.3174	91.7846		14.9001	84.9671		14.4012	88.7385		16.4331	109.361		26.0384	84.9095		20.2166	75.0585		17.8711										2.4854	1.2015		428.517	207.155	2.06858
	18.5281	19.2372	15.6064	15.0068	52.0983		11.3257	58.7119		12.1557	65.5546		14.251	95.4142		15.4893	82.8946		14.0499	86.9312		16.0984	111.883		26.6387	88.333		21.0317	77.4408		18.4383										2.1032	1.2173		362.621	209.879	1.72776
	19.2386	14.1062	16.6898	15.6881	56.8829		12.3658	56.8728		11.7749	66.3102		14.4153	120.298		19.5288	111.229		18.8523	83.8334		15.5247	114.404		27.2391	67.668		16.1114	101.398		24.1423										2.3096	1.2212		398.207	210.552	1.89125
	18.5996	15.9562	19.3455	17.2667	56.4203		12.2653	56.86		11.7723	70.8195		15.3955	100.81		16.3653	110.083		18.6582	92.8362		17.1919	116.926		27.8395	80.1389		19.0807	72.8278		17.3399										2.6088	1.326		449.793	228.621	1.96742
	15.9508	17.0138	15.7413	14.9269	58.7463		12.7709	57.3456		11.8728	80.1634		17.4268	96.634		15.6873	101.14		17.1424	84.5735		15.6618	119.447		28.4398	69.3322		16.5077	72.4337		17.2461										2.4345	1.2559		419.741	216.534	1.93845
	16.9981	19.0862	16.5084	12.7759	54.5516		11.8591	41.5873		8.61021	76.4917		16.6286	94.2726		15.304	97.0694		16.4524	88.2641		16.3452	121.969		29.0402	90.9941		21.6653	61.1249		14.5535													N=30
	17.3681	16.4493	15.3013	15.7086	62.044		13.4878	46.3702		9.60045	66.2749		14.4076	96.4264		15.6536				79.2821		14.6819	124.49		29.6405	68.0308		16.1978	67.9469		16.1778
	19.1324	12.6861	14.0749	16.6699	61.7346		13.4206	57.6214		11.9299	65.5197		14.2434	102.844		16.6954				83.5227		15.4672	127.012		30.2409	73.5616		17.5147	65.0253		15.4822
	16.8587	17.2292	16.2642	13.8793	51.7576		11.2516	57.6915		11.9444	59.4042		12.914	90.9526		14.765				96.083		17.7932	129.533		30.8413	92.5632		22.0389	63.6942		15.1653
	18.68	17.8546	18.1144	19.2532	57.3001		12.4565	59.8258		12.3863	78.5621		17.0787	93.5874		15.1928				91.6968		16.9809	132.055		31.4416	80.4855		19.1632	65.8733		15.6841
	12.0497	16.5723	14.642	16.966	54.1554		11.7729	74.8448		15.4958	66.5663		14.4709	110.688		17.9688				92.5614		17.141	134.576		32.042	69.5054		16.5489	63.8867		15.2111
	17.7282	17.952	15.8394	15.3187	62.8352		13.6598	56.596		11.7176	67.0177		14.5691	106.037		17.2138				98.6072		18.2606	137.098		32.6423	63.9147		15.2178	61.5068		14.6445
	14.4423	18.1673	18.467	23.5187	57.262		12.4483	56.725		11.7443	66.3946		14.4336							87.3392		16.1739	139.619		33.2427	69.9034		16.6437	66.8718		15.9219
	16.4776	15.6897	15.0245	26.1471	56.559		12.2954	56.3676		11.6703	69.8203		15.1783							82.9241		15.3563	142.141		33.8431	60.9646		14.5154	73.035		17.3893
	18.0395	18.1204	18.4492	17.4447	61.8169		13.4385	53.9618		11.1722	73.2834		15.9312							93.1058		17.2418	144.662		34.4434	59.3625		14.1339	64.0544		15.251
	17.7624	15.1903	17.8301	15.8514	58.7409		12.7698	72.1212		14.9319	83.333		18.1159							80.0137		14.8174	147.184		35.0438	68.6887		16.3545	79.1275		18.8399
	13.1979	18.3276	16.8827	16.2459	64.9422		14.1179	52.0544		10.7773	69.7615		15.1656							102.404		18.9637	149.705		35.6441	67.9925		16.1887	62.1889		14.8069
	16.9437	15.4671	16.1534	17.5385	62.8063		13.6535	56.1206		11.6192	73.2586		15.9258							109.746		20.3233	152.227		36.2445	66.2183		15.7663	72.7484		17.3211
		16.2749	17.4247	17.6557	51.9087		11.2845	72.616		15.0344	83.2613		18.1003							92.1658		17.0677	154.748		36.8449	66.3304		15.793	81.1579		19.3233
		17.5324	15.3962	17.9503	57.4872		12.4972	67.1099		13.8944	78.4358		17.0513							92.6874		17.1643	157.27		37.4452	71.8425		17.1054	63.7477		15.178
		18.0222	14.715	20.7039	53.3619		11.6004	46.6287		9.65398	73.7134		16.0246							69.1999		12.8148	159.791		38.0456	74.09		17.6405	63.3614		15.086
		18.7409	14.2001	17.0289	65.5387		14.2475	50.6415		10.4848	82.5924		17.9549							96.7005		17.9075	162.313		38.646	74.2184		17.671	66.5673		15.8493
		15.555	15.9749	18.0423	54.4259		11.8317	57.6106		11.9277	81.2162		17.6557							111.061		20.5669	164.835		39.2463	69.2564		16.4896	73.293		17.4507
		15.9569	17.6677	16.827	61.7724		13.4288	71.3301		14.7681	68.6457		14.923							94.0442		17.4156	167.356		39.8467	71.7423		17.0815	64.5205		15.362
		18.4478	16.6316	16.7736	45.5135		9.89425	44.2802		9.16774	70.1029		15.2398							88.7584		16.4367	169.878		40.447	70.8091		16.8593	79.1959		18.8562
		12.3828	14.898	21.1685	48.3422		10.5092	50.6507		10.4867	73.0273		15.8755							98.6288		18.2646	172.399		41.0474						15.3182
		15.7693	15.9256		50.3343		10.9422	42.4494		8.78869	67.3483		14.6409							85.5703		15.8463	174.921		41.6478						14.9198
		16.6091	13.4741		60.2869		13.1059	47.3981		9.81328	78.3842		17.04							102.264		18.9378	177.442		42.2481						17.5126
		14.0435			52.4952		11.412	51.8919		10.7437	67.1091		14.5889							98.5619		18.2522	179.964		42.8485						19.5419
		15.3412			54.3983		11.8257	70.7472		14.6475	70.1643		15.2531							98.3532		18.2136	182.485		43.4488						18.3233
		18.9951			48.2649		10.4924	59.4452		12.3075	78.9548		17.1641							89.344		16.5452	185.007		44.0492						15.8253
		16.4333			52.2604		11.361	66.8569		13.842	60.5806		13.1697							93.8591		17.3813	187.528		44.6496						20.0175
		16.5311			58.9605		12.8175	68.485		14.1791	64.7004		14.0653							88.0475		16.3051	190.05		45.2499						15.2165
		14.9989			58.2726		12.668	69.452		14.3793	76.211		16.5676							91.994		17.0359	192.571		45.8503						18.6091
		17.2848			59.9104		13.024	68.9848		14.2826	69.8782		15.1909							98.9272		18.3198	195.093		46.4506						14.6099
		16.4667			51.8767		11.2775						16.4176							81.6152		15.1139									18.3064
		16.3601			59.8272		13.0059						15.7429							82.0597		15.1962									16.0412
		16.8605			56.3835		12.2573						13.6035							94.8048		17.5564									14.7677
		15.6186			54.8003		11.9131						14.0718							86.0703		15.9389									14.5218
		11.3995			51.3772		11.1689						16.5015							22.6063		4.18636									16.3556
		12.065			45.3433		9.85725						14.2238							96.5163		17.8734									14.8532
		17.1166											14.0622							102.568		18.9941									14.0901
		16.148											14.2012							115.402		21.3707									17.4168
	N=43	N=68	N=53	N=51									17.2901							93.7784		17.3664									15.3997
													14.3441							93.3963		17.2956									14.4428
													14.0522							93.3446		17.286									15.9198
													16.4017							106.401		19.7039									16.3895
													17.7417							88.8857		16.4603									16.6964
													17.7902							73.3612		13.5854									25.3322
													14.5082							74.8125		13.8542									15.5418
													15.3861							105.836		19.5992									14.3496
													16.0004							90.3071		16.7235									17.6854
													2.54641							101.571		18.8094									17.8938
													22.0061							84.3868		15.6272									15.1547
													13.9875							91.7069		16.9828									20.385
													15.3226							91.7341		16.9878									15.3839
													14.4884							98.1557		18.177									18.4121
													15.157							96.2282		17.82									16.485
													14.3133							97.4974		18.0551									18.2553
													15.9415							88.5248		16.3935									7.88241
													16.8251							86.1378		15.9515									14.7358
													15.8297							92.6051		17.1491									16.2404
													14.6461							86.8219		16.0781									16.8943
													13.8547							91.7663		16.9938									14.7925
													13.3046							93.5618		17.3263									14.0787
													14.5714							98.0038		18.1489									17.9747
													14.6595							93.8746		17.3842									17.9233
													6.58215							101.057		18.7143									15.8065
													15.5092							82.7844		15.3304									16.4326
													15.2391							105.995		19.6287									13.6173
													15.2083							96.3635		17.8451									14.0598
													14.5665							101.666		18.827									16.5853
													10.1212							95.7492		17.7313									13.0597
													14.3128							99.6974		18.4625									17.7583
													10.889							107.911		19.9834									17.6525
													14.3327							103.831		19.228									17.2864
							N=66			N=60			N=101							85.8349		15.8953									17.8676
																				95.9122		17.7615									14.4114
																				85.729		15.8757									16.5781
								T=227												101.816		18.8549									15.7331
																				93.0484		17.2312									16.4669
																				91.486		16.9419									14.3425
																				106.201		19.6668									13.4319
																				92.3762		17.1067			N=60			N=50			N=108
																				86.4793		16.0147
																				93.3524		17.2875						T=218
																				97.2949		18.0176
																				92.7725		17.1801
																				100.383		18.5895
																				92.5883		17.146
																				94.5933		17.5173
																				84.818		15.707
																				110.338		20.433
																				97.3584		18.0293
																				96.378		17.8478
																N=37			N=31			N=120
																		T=188
[truncated: 33 more columns]

## Sheet: Figure 2
					panel (i)																																										Panel (j)
					NUP96														NUP205										WGA																		n=1
	panel (f)				n=1				n=2				n=3						n=1			n=2			n=3				n=1			n=2			n=3				Statistics								Raw expanded measurement (μm)
	Corner	Counts			NUP96 diameter (μm)	Average	Expansion factor:Average divided by 107 nm	Normalized	NUP96 diameter (μm)	Average	Expansion factor:Average divided by 107 nm	Normalized	NUP96 diameter (μm)	Average	Expansion factor:Average divided by 107 nm	Normalized			Expanded NUP205 diameter (μm)	Expansion factor	Corrected NUP205 diameter (nm)	Expanded NUP205 diameter (μm)	Expansion factor	Corrected NUP205 diameter (nm)	Expanded NUP205 diameter (μm)	Expansion factor	Corrected NUP205 diameter (nm)		Expanded WGA diameter (μm)	Expansion factor	Corrected WGA diameter (nm)	WGA diameter (μm)	Expansion factor	Corrected WGA diameter (nm)	Expanded WGA diameter (μm)	Expansion factor	Corrected WGA diameter (nm)		Shapiro-wilk normality test			ANOVA: Kruskal-Wallis non-parametric test					Pic 1 NUP96	Pic WGA	Pic 2 NUP96
	0	0			1.7805	1.61	15.02	118.542	1.7485	1.8	16.8224	103.892	1.65	1.62	15.2	108.696			1.54471	19.8	78.0154	1.31222	16.82	78.0154	1.07341	15.2	70.6192		1.38191	19.8	69.7933	1.16661	16.82	69.3587	0.911199	15.2	59.9473			p-value	Significant		p-value	Significant			0.8077	1.3092	1.7229
	1	0			1.5685			104.427	1.7735			105.377	1.4675			96.6733			1.48706		75.104	1.26325		75.104	1.05188		69.2029		1.19158		60.1809	1.18809		70.6354	1.00632		66.2055		NUP96	0.04	Yes	NUP96 vs NUP20	<0,0001	Yes			0.9081	1.6728	2.0252
	2	0			1.464			97.47	2.0025			118.984	1.5995			105.369			1.59765		80.6892	1.35719		80.6892	1.10996		73.0237		1.47195		74.3411	1.19658		71.1401	0.845112		55.5995		NUP205	0.066	Yes	NUP96 vs WGA	<0,0001	Yes			0.9873	1.6173	1.9144
	3	1			1.5075			100.366	1.903			113.072	1.6675			109.848			1.43647		72.549	1.22027		72.549	1.06791		70.2569		1.52209		76.8734	1.24802		74.1983	0.984796		64.7892		WGA	0.826	No	WGAvs NUP205	<0,0001	Yes			1.1193	1.76655	2.2817
	4	8			1.7775			118.342	1.953			116.043	1.625			107.049			1.83176		92.5134	1.55607		92.5134	1.20509		79.2819		1.27549		64.4186	1.19608		71.1105	0.888169		58.4321										0.9996	1.4406	2.0333
	5	19			1.7025			113.349	1.685			100.119	1.568			103.294			1.61471		81.5508	1.37168		81.5508	1.22311		80.4677		1.81679		91.7571	1.06573		63.361	1.01584		66.8314										1.43	1.64715	2.3429
	6	38			1.4125			94.0413	1.768			105.051	1.5785			103.986			1.48647		75.0743	1.26275		75.0743	1.11597		73.419		1.39163		70.2842	1.0098		60.0356	0.962767		63.3399										0.8651	1.365	1.8129
	7	101			1.694			112.783	1.76			104.575	1.6895			111.298			1.59294		80.4516	1.3532		80.4516	1.07742		70.8827		1.47298		74.3928	1.03976		61.8171	0.756495		49.7694										0.9313	1.287	1.7562
	8	35			1.6805			111.884	1.9375			115.122	1.6005			105.435			1.49294		75.4011	1.26825		75.4011	1.02585		67.4901		1.30363		65.8398	1.03976		61.8171	1.01684		66.8972										1.287	1.76195	2.092
		N=202			1.5515			103.296	1.7725			105.318	1.719			113.241			1.66353		84.0166	1.41316		84.0166	1.23412		81.1924		1.22279		61.7571	1.20756		71.7933	1.03837		68.3136										0.8357	1.3791	1.7622
		n=3			1.5715			104.627	2.07			122.995	1.6875			111.166			1.73824		87.7897	1.47662		87.7897	1.10796		72.892		1.37321		69.354	1.13665		67.5772	1.04437		68.7088										1.3817	1.6032	2.0586
					1.8685			124.401	1.7245			102.466	1.6315			107.477			1.62059		81.8479	1.37668		81.8479	1.18206		77.7668		1.4873		75.1163	1.22355		72.7435	0.890171		58.5639										0.6542	1.26095	1.5342
					1.643			109.387	1.895			112.597	1.7395			114.592			1.44294		72.8758	1.22577		72.8758	1.17705		77.4374		1.48628		75.0646	1.08771		64.6675	0.884163		58.1686										0.8864	1.34095	1.9323
					1.5845			105.493	1.6985			100.921	1.653			108.893			1.53941		77.7481	1.30772		77.7481	1.29871		85.4414		1.48321		74.9096	1.1756		69.8931	0.899183		59.1568										1.1671	1.6159	2.0438
					1.574			104.794	1.9615			116.548	1.618			106.588			1.64		82.8283	1.39317		82.8283	1.40735		92.5889		1.42006		71.7202	1.26		74.9109	0.912701		60.0461										0.9709	1.39145	1.9533
					1.692			112.65	1.797			106.774	1.655			109.025			1.65765		83.7195	1.40816		83.7195	1.19958		78.9196		1.49753		75.6331	1.19907		71.2886	0.85863		56.4888										1.0079	1.51315	1.8867
					1.567			104.328	1.969			116.993	1.4295			94.17			1.72647		87.1955	1.46663		87.1955	1.32224		86.9895		1.24991		63.1266	1.30195		77.405	0.825086		54.2819										1.1087	1.7592	2.1478
					1.489			99.1345	1.583			94.0582	1.6835			110.903			1.50471		75.9952	1.27824		75.9952	1.15051		75.6917		1.6894		85.323	1.0952		65.1128	0.987299		64.9539										1.1852	1.8249	2.1424
					1.5965			106.292	1.742			103.506	1.6035			105.632			1.39059		70.2317	1.1813		70.2317	1.17655		77.4045		1.64437		83.0491	1.11467		66.2708	0.834097		54.8748										1.6336	1.9814	2.6131
					1.5335			102.097	1.753			104.159	1.632			107.51			1.44765		73.1135	1.22977		73.1135					1.37423		69.4057	1.29796		77.1675	0.890171		58.5639
					1.513			100.732	1.394			82.8283	1.619			106.653			1.79471		90.6417	1.52459		90.6417					1.17316		59.2506	0.965852		57.4228	1.05639		69.4993
									1.6885			100.327									N=21			N=21			N=19		1.32358		66.8475	1.28773		76.5597	1.04237		68.5771
									1.7995			106.922																	1.44433		72.9457	0.910459		54.1295	1.03837		68.3136
									1.873			111.289																	1.4433		72.8941	1.26725		75.3417	0.923215		60.7378
								N=21				N=24				N=21													1.43819		72.6357	0.976919		58.0808	0.962266		63.307
																													1.5927		80.4393	1.22027		72.549	0.883162		58.1028
																													1.54563		78.062	1.25126		74.391	1.17254		77.141
																													1.52005		76.77	1.31372		78.1046	0.95025		62.5165
																													1.49293		75.4005	1.09185		64.9138	1.04237		68.5771
																													1.4566		73.5659	1.28973		76.6786	0.960264		63.1752
																													1.67251		84.4703	1.07836		64.1117	0.792042		52.108
																													1.47195		74.3411	1.23826		73.6185	0.817075		53.7549
																													1.45353		73.4109	1.16381		69.1919	1.02134		67.1937
																													1.2274		61.9897	1.0129		60.2198	0.857128		56.39
																													1.30516		65.9173	1.20878		71.8657
																													1.57684		79.6382	1.08535		64.5276
																													1.45149		73.3075	1.12583		66.934
																													1.35377		68.3721	1.21628		72.3113
																													1.49447		75.478	1.28274		76.2626
																													1.60447		81.0336	1.11933		66.5478
																													1.6587		83.7726	1.1818		70.2614
																																1.20628		71.7172
																															N=41			N=42			N=34
[truncated: 39 more columns]

## Sheet: Figure 3 
	Figure 3 panel g															Figure 3 panel i
	Statistics															Statistics
	Shapiro-wilk normality test			ANOVA: Kruskal-Wallis non-parametric test												Shapiro-wilk normality test			student t-test
		p-value	Significant		p-value	Significant											p-value	Significant		p-value	Significant
	DCX	0.149	Yes	DCX vs SAS6L	<0,0001	Yes										DCX	0.9	Yes	DCX vs SAS6L	<0,0001	Yes
	SAS6L	0.286	Yes	DCX vs MT N+1	<0,0001	Yes										SAS6L	0.392	Yes
	Tubulin	0.0003	No	SAS6L vs SAS6L	<0,0001	Yes
	DCX-Tubulin displacement					SAS6L-Tubulin displacement					Dist. Between tubulin fibers					SAS6L									DCX
	Conoid Exp.F	Exp. (μm)	Corrected (nm)			Conoid Exp.F	Exp. (μm)	Corrected (nm)			Conoid Exp.F	Exp. (μm)	Corrected (nm)			Exp. F	Expanded Tubulin diameter (μm)	Corrected Tubulin diameter (μm)	Radius (nm)	Expanded SAS6L diameter (μm)	Corrected SAS6L diameter (μm)	Radius (nm)	Corrected displacement (nm)		Exp. F	Expanded Tubulin diameter (μm)	Corrected Tubulin diameter (μm)	Radius (nm)	Expanded DCX diameter (μm)	Corrected DCX diameter (μm)	Radius (nm)	Corrected displacement (nm)
	13.3	0.042	3.15789			13.3	0.246	18.4962			13.3	0.463	34.812			15.2	5.48	360.526	180.263	5.036	331.316	165.658	-14.6053		14.2	4.385	308.803	154.401	5.013	353.028	176.514	22.1127
		0.047	3.53383				0.409	30.7519				0.544	40.9023				4.474	294.342	147.171	4.311	283.618	141.809	-5.36184			4.851	341.62	170.81	5.385	379.225	189.613	18.8028
		-0.012	-0.902256				0.446	33.5338				0.556	41.8045				4.826	317.5	158.75	4.736	311.579	155.789	-2.96053			5.004	352.394	176.197	5.983	421.338	210.669	34.4718
		0.024	1.80451				0.2	15.0376				0.514	38.6466				4.781	314.539	157.27	4.618	303.816	151.908	-5.36184			4.568	321.69	160.845	5.188	365.352	182.676	21.831
		-0.012	-0.902256				0.282	21.203				0.58	43.609				5.14	338.158	169.079	4.782	314.605	157.303	-11.7763			4.485	315.845	157.923	5.4	380.282	190.141	32.2183
		-0.054	-4.06015				0.192	14.4361				0.485	36.4662			14.9	4.646	311.812	155.906	4.606	309.128	154.564	-1.34228			4.266	300.423	150.211	4.946	348.31	174.155	23.9437
		-0.053	-3.98496				0.356	26.7669				0.567	42.6316				5.498	368.993	184.497	5.356	359.463	179.732	-4.7651		15.1	5.643	373.709	186.854	6.032	399.47	199.735	12.8808
		0.026	1.95489				0.182	13.6842				0.596	44.812				4.865	326.51	163.255	4.66	312.752	156.376	-6.87919			5.356	354.702	177.351	5.816	385.166	192.583	15.2318
		0.09	6.76692				0.231	17.3684				0.596	44.812				4.389	294.564	147.282	4.244	284.832	142.416	-4.86577			4.993	330.662	165.331	5.396	357.351	178.675	13.3444
		0.053	3.98496				0.35	26.3158				0.496	37.2932				4.509	302.617	151.309	4.342	291.409	145.705	-5.60403			4.107	271.987	135.993	4.61	305.298	152.649	16.6556
		0.048	3.60902				0.237	17.8195				0.574	43.1579				4.762	319.597	159.799	4.799	322.081	161.04	1.24161			5.187	343.51	171.755	5.727	379.272	189.636	17.8808
		-0.021	-1.57895				0.006	0.451128				0.485	36.4662				4.609	309.329	154.664	4.516	303.087	151.544	-3.12081			4.613	305.497	152.748	4.926	326.225	163.113	10.3642
		0.107	8.04511				0.725	54.5113				0.598	44.9624				4.704	315.705	157.852	4.604	308.993	154.497	-3.3557			5.2	344.371	172.185	5.554	367.815	183.907	11.7219
		0.06	4.51128				0.366	27.5188				0.538	40.4511				3.683	247.181	123.591	3.571	239.664	119.832	-3.75839			4.486	297.086	148.543	4.914	325.43	162.715	14.1722
		-0.033	-2.4812				0.272	20.4511				0.724	54.4361				4.872	326.98	163.49	4.833	324.362	162.181	-1.30872			5.353	354.503	177.252	5.884	389.669	194.834	17.5828
		0.08	6.01504				0.195	14.6617				0.445	33.4586				5.132	344.43	172.215	5.064	339.866	169.933	-2.28188			5.024	332.715	166.358	5.323	352.517	176.258	9.90066
		-0.06	-4.51128				0.083	6.2406				0.551	41.4286				4.36	292.617	146.309	4.346	291.678	145.839	-0.469799			4.691	310.662	155.331	5.219	345.629	172.815	17.4834
		0.219	16.4662				0.049	3.68421				0.764	57.4436			13.9	4.255	306.115	153.058	4.055	291.727	145.863	-7.19424			4.175	276.49	138.245	4.978	329.669	164.834	26.5894
		-0.053	-3.98496			13.9	0.396	28.4892				0.846	63.609				4.448	320	160	4.383	315.324	157.662	-2.33813		13.9	4.596	330.647	165.324	4.844	348.489	174.245	8.92086
	13.9	0.049	3.52518				0.386	27.7698				0.555	41.7293				4.534	326.187	163.094	4.428	318.561	159.281	-3.81295			4.45	320.144	160.072	4.53	325.899	162.95	2.8777
		-0.072	-5.17986				0.253	18.2014				0.555	41.7293				3.694	265.755	132.878	3.568	256.691	128.345	-4.53237			4.123	296.619	148.309	4.184	301.007	150.504	2.19424
		-0.201	-14.4604				0.199	14.3165				0.59	44.3609				4.207	302.662	151.331	4.092	294.388	147.194	-4.13669			4.438	319.281	159.64	4.56	328.058	164.029	4.38849
		-0.265	-19.0647				0.352	25.3237				0.711	53.4586										N=22			4.701	338.201	169.101	4.839	348.129	174.065	4.96403
		-0.048	-3.45324				0.218	15.6835				0.6	45.1128										n=3			4.674	336.259	168.129	5.19	373.381	186.691	18.5612
		-0.215	-15.4676				0.322	23.1655				0.543	40.8271																			N=24
		-0.024	-1.72662				0.331	23.8129				0.443	33.3083																			n=3
		0.056	4.02878				0.256	18.4173				0.464	34.8872
		0.056	4.02878				0.559	40.2158				0.635	47.7444
		0.215	15.4676				0.388	27.9137				0.621	46.6917
		0.112	8.05755				0.113	8.1295				0.76	57.1429
		-0.01	-0.719424				0.246	17.6978				0.467	35.1128
		-0.107	-7.69784				0.503	36.1871			13.9	0.647	46.5468
		-0.01	-0.719424				0.332	23.8849				0.748	53.8129
		0.049	3.52518				0.417	30				0.948	68.2014
		0	0				0.474	34.1007				0.683	49.1367
		-0.088	-6.33094				0.484	34.8201				0.562	40.4317
		-0.039	-2.80576				0.33	23.741				0.621	44.6763
		0.043	3.09353				0.262	18.8489				0.71	51.0791
		0.074	5.32374				0.66	47.482				0.717	51.5827
		-0.276	-19.8561				0.501	36.0432				0.797	57.3381
		0.043	3.09353				0.353	25.3957				0.649	46.6906
		0.085	6.11511				0.341	24.5324				0.713	51.295
		0.351	25.2518				0.023	1.65468				0.771	55.4676
		0.074	5.32374				0.267	19.2086				0.41	29.4964
		0.158	11.3669				0.499	35.8993				0.557	40.0719
		0.149	10.7194				0.198	14.2446				0.527	37.9137
		0.167	12.0144				0.36	25.8993				0.707	50.8633
		0.223	16.0432				0.163	11.7266				0.627	45.1079
		0.099	7.1223				0.244	17.554				0.765	55.036
		-0.049	-3.52518			13.6	0.326	23.9706				0.553	39.7842
		0.019	1.36691				0.203	14.9265				0.754	54.2446
		0.069	4.96403				0.01	0.735294				0.525	37.7698
		0.068	4.89209				0.363	26.6912				0.651	46.8345
		0.167	12.0144				0.429	31.5441				0.688	49.4964
		-0.013	-0.935252				0.146	10.7353				0.391	28.1295
		0.13	9.35252				0.205	15.0735				0.654	47.0504
		0.13	9.35252				0.185	13.6029				0.59	42.446
		0.131	9.42446				0.156	11.4706				0.668	48.0576
	13.1	0.148	11.2977				0.293	21.5441				0.561	40.3597
		0.046	3.51145				0.146	10.7353				0.609	43.8129
		0.018	1.37405				-0.026	-1.91176				0.618	44.4604
		-0.185	-14.1221				0.206	15.1471				1.185	85.2518
		-0.101	-7.70992				0.377	27.7206				0.507	36.4748
		0.092	7.0229				0.428	31.4706				0.703	50.5755
		-0.018	-1.37405				0.086	6.32353				0.443	31.8705
		0.157	11.9847				0.368	27.0588				0.578	41.5827
		-0.074	-5.64885				0.371	27.2794				0.596	42.8777
		-0.272	-20.7634				0.406	29.8529				0.617	44.3885
		-0.146	-11.145				0.267	19.6324				0.486	34.964
		-0.172	-13.1298				0.293	21.5441				0.54	38.8489
		0.046	3.51145				0.173	12.7206				0.413	29.7122
		-0.055	-4.19847				0.147	10.8088				0.569	40.9353
		0.109	8.32061				0.224	16.4706				0.749	53.8849
		0.055	4.19847				0.208	15.2941				0.436	31.3669
		-0.022	-1.67939				0.208	15.2941				0.787	56.6187
		0.08	6.10687				0.183	13.4559				0.692	49.7842
		-0.015	-1.14504				0.133	9.77941				0.384	27.6259
		0.103	7.8626				0.324	23.8235				0.825	59.3525
		-0.074	-5.64885				0.141	10.3676				0.788	56.6906
		-0.124	-9.46565				0.458	33.6765				0.645	46.4029
			N=80				0.528	38.8235				0.531	38.2014
			n=3				0.398	29.2647				0.607	43.6691
							0.408	30				0.46	33.0935
							0.399	29.3382				0.308	22.1583
							0.258	18.9706				1.035	74.4604
							0.43	31.6176				0.763	54.8921
							0.155	11.3971				0.375	26.9784
							0.223	16.3971				0.376	27.0504
							0.327	24.0441				0.569	40.9353
							0.155	11.3971				0.435	31.295
							0.128	9.41176				0.592	42.5899
							0.294	21.6176				1.091	78.4892
							0.617	45.3676				0.43	30.9353
							0.313	23.0147				0.371	26.6906
							0.151	11.1029				0.511	36.7626
								N=95				0.627	45.1079
								n=3				0.62	44.6043
												0.634	45.6115
												0.561	40.3597
												0.723	52.0144
											13.1	0.485	37.0229
												0.591	45.1145
												0.572	43.6641
												0.489	37.3282
												0.48	36.6412
												0.415	31.6794
												0.702	53.5878
												0.877	66.9466
												0.56	42.7481
												0.791	60.3817
												0.528	40.3053
												0.828	63.2061
												0.655	50
												0.646	49.313
												0.545	41.6031
												0.476	36.3359
												0.614	46.8702
												0.608	46.4122
												0.951	72.5954
											13.6	0.432	31.7647
												0.832	61.1765
												0.54	39.7059
												0.951	69.9265
												0.497	36.5441
												0.6	44.1176
												0.951	69.9265
												0.459	33.75
												0.595	43.75
												0.693	50.9559
												0.536	39.4118
												0.537	39.4853
												0.614	45.1471
												0.865	63.6029
												1.122	82.5
												0.694	51.0294
												0.608	44.7059
												0.752	55.2941
												0.717	52.7206
												0.811	59.6324
												0.596	43.8235
												0.618	45.4412
												0.615	45.2206
												0.673	49.4853
												0.889	65.3676
												0.324	23.8235
												0.648	47.6471
												0.851	62.5735
												0.767	56.3971
												0.816	60
												0.557	40.9559
												0.674	49.5588
												0.953	70.0735
												0.619	45.5147
												0.583	42.8676
												0.687	50.5147
												0.516	37.9412
												0.508	37.3529
												0.93	68.3824
												0.893	65.6618
												0.398	29.2647
												0.769	56.5441
												0.693	50.9559
													N=162
													n=4

## Sheet: Figure 4
	Panel (b)					Panel (c)																	Panel (e)
						n=1		n=2								n=1			n=2
	Expanded distance (μm)	Corrected distance (nm)	Norm. Fluo. Int.			Nuclei cross section (μm)
	0	0	0.638332			N. exp	iU-ExM	N. exp	iU-ExM							Expanded inter cristea dist. (μm)	Exp. Factor	Corrected inter cristae distance (nm)	Expanded inter cristea dist. (μm)	Exp. Factor	Corrected inter cristae distance (nm)		Distance (nm)	Norm. Fluo. Int
	0.1013	5.11616	0.611052			17.3482	311.558	14.4675	242.543		Expansion factor					0.847	19.9	42.7131	1.06	18.9	56.1738		0	0.000148
	0.2026	10.2323	0.615573			16.2929	293.719	16.0847	274.441				Average NCS	Exp. Factor		1.822		91.881	1.472		78.0074		2.32907	0.000292
	0.30389	15.348	0.631627			15.4883	319.75	14.0014	327.206		n=1	N. Exp	16.7587	NA		1.244		62.7332	1.578		83.6248		4.65814	0.00035
	0.40519	20.4641	0.645796			15.9749	322.149	17.0162	210.601			iU-ExM	333.522	19.9014		1.78		89.763	1.532		81.1871		6.98721	0.000949
	0.50649	25.5803	0.683203			17.0764	344.459	16.0926	247.03		n=2	N. Exp	15.6863	NA		1.329		67.0197	1.698		89.9841		9.31686	0.002635
	0.60779	30.6965	0.759092			15.9877	321.645	16.4402	338.867			iU-ExM	296.341	18.8918		1.329		67.0197	1.187		62.9041		11.6459	0.006463
	0.70908	35.8121	0.852414			18.6542	316.48	16.2396	326.074							1.63		82.1987	1.979		104.875		13.975	0.014947
	0.81038	40.9283	0.917561			16.0214	306.774	15.5442	305.578							1.801		90.822	1.889		100.106		16.3041	0.033605
	0.91168	46.0444	0.956187			15.3415	397.577	15.6143	356.426							1.616		81.4927	1.587		84.1017		18.6331	0.068542
	1.01298	51.1606	0.966467			18.8819	351.635	13.3348	283.452							1.762		88.8553	1.667		88.3413		20.9622	0.127673
	1.11427	56.2763	0.913231			16.2881	361.094	14.8012	295.838							1.567		79.0217	1.567		83.0419		23.2919	0.227218
	1.21557	61.3924	0.818166			15.5808	346.124	15.944	264.72							1.606		80.9884	1.809		95.8665		25.6209	0.377433
	1.31687	66.5086	0.739474			16.7227	396.79	17.4661	285.47							1.508		76.0464	1.495		79.2263		27.95	0.561835
	1.41817	71.6247	0.691914			17.1618	383.351	14.5826	299.232							1.264		63.7418	1.437		76.1526		30.2791	0.746747
	1.51946	76.7404	0.668632			16.2765	291.601	13.8133	304.521							1.798		90.6707	1.117		59.1945		32.6081	0.881747
	1.62076	81.8566	0.653034			15.8449	271.64	13.2344	379.461							1.511		76.1977	1.473		78.0604		34.9372	0.967885
	1.72206	86.9727	0.634394			15.5458		14.0234								1.709		86.1826	1.534		81.2931		37.2669	1.00001
	1.82336	92.0889	0.614276			16.9037		13.0623								1.771		89.3091	1.195		63.328		39.5959	0.947175
	1.92465	97.2045	0.591826			15.3655		15.4212								1.378		69.4907	1.825		96.7144		41.925	0.777259
	2.02595	102.321	0.580105			13.0635		13.2901								1.808		91.175	1.817		96.2904		44.2541	0.569269
	2.12725	107.437	0.606069			18.3986		16.6766								1.593		80.3328	1.321		70.0053		46.5831	0.420526
	2.22855	112.553	0.672885			15.608		18.4086								1.849		93.2426	1.786		94.6476		48.9122	0.339502
	2.32984	117.669	0.773863			16.1296		13.0568								1.698		85.6278	2.004		106.2		51.2419	0.289546
	2.43114	122.785	0.901962			15.9726		15.7546								1.793		90.4186	1.876		99.4171		53.5709	0.25393
	2.53244	127.901	1.00006			14.6511		11.5417								1.763		88.9057	1.587		84.1017		55.9	0.244173
	2.63374	133.017	0.985826			14.5185		14.6083								2.223		112.103	1.608		85.2146		58.2291	0.257569
	2.73504	138.133	0.865104			15.6012		18.1589								1.572		79.2738	1.951		103.392		60.5581	0.285267
	2.83633	143.249	0.724262			15.9787		15.591								1.549		78.114	1.501		79.5443		62.8872	0.331134
	2.93763	148.365	0.618812			16.1372		16.0728								1.931		97.3777	1.951		103.392		65.2169	0.410804
	3.03893	153.481	0.553155			16.2487		15.7178								1.864		93.999	0.836		44.3031		67.5459	0.519638
	3.14023	158.597	0.517713			17.6412		15.1341								2.089		105.345	1.799		95.3365		69.875	0.637277
	3.24152	163.713	0.500315			16.8319		16.7986								1.335		67.3222	2.319		122.893		72.2041	0.745831
	3.34282	168.829	0.494622			15.7432		15.5038								1.755		88.5023	1.774		94.0117		74.5331	0.831144
	3.44412	173.945	0.50206			15.9947		15.7126								1.793		90.4186			N=33		76.8622	0.896021
	3.54542	179.062	0.509147			17.0526		15.171								1.889		95.2597					79.1913	0.952699
	3.64671	184.177	0.524813			18.2274		14.9375								2.112		106.505					81.5209	0.993494
	3.74801	189.293	0.564387			17.1444		15.0596								1.792		90.3681					83.85	0.964527
	3.84931	194.41	0.624482			15.6386		14.6353								1.915		96.5709					86.1791	0.84296
	3.95061	199.526	0.702027			22.4232		14.9193								1.977		99.6974					88.5081	0.700345
	4.0519	204.641	0.783488			15.6169		15.3137								1.525		76.9037					90.8372	0.584193
	4.1532	209.758	0.829924			17.4205		16.7919								1.749		88.1997					93.1663	0.484913
	4.2545	214.874	0.835772			16.2415		16.4302								1.81		91.2758					95.4959	0.371325
	4.3558	219.99	0.814924			15.863		15.5045								1.661		83.762					97.825	0.246005
	4.45709	225.106	0.753195			16.1509		15.7207								1.787		90.116					100.154	0.144711
	4.55839	230.222	0.669918			16.7242		16.5831								1.587		80.0303					102.483	0.08421
	4.65969	235.338	0.616411			16.6723		18.3539										N=45					104.812	0.050575
	4.76099	240.454	0.591893			18.0637		15.174															107.141	0.028562
	4.86229	245.57	0.572689			16.3316		15.807															109.471	0.014051
	4.96358	250.686	0.554319			16.142		20.1049															111.8	0.006085
	5.06488	255.802	0.546047			16.4826		12.3305															114.129	0.002859
	5.16618	260.918	0.571154			17.1956		14.412															116.458	0.001553
	5.26748	266.034	0.641708			15.8601		15.1588															118.787	0.000763
	5.36877	271.15	0.739364			17.5546		16.7423
	5.47007	276.266	0.826887			16.0725		16.0332
	5.57137	281.382	0.898096			15.9967		16.798
	5.67267	286.498	0.93748			18.4851		19.3409
	5.77396	291.614	0.920036			15.6553		15.6212
	5.87526	296.73	0.870634			18.2594		18.957
	5.97656	301.846	0.787324			14.5696		16.0371
	6.07786	306.963	0.688702			15.1076		13.9614
	6.17915	312.078	0.632959			15.633		13.9868
	6.28045	317.194	0.619829			16.872		14.2247
	6.38175	322.311	0.607129			15.0201		14.3639
	6.48305	327.427	0.592343			19.1353		15.3535
	6.58434	332.542	0.580875			16.301		16.9727
	6.68564	337.659	0.59041			17.5993		15.1821
	6.78694	342.775	0.620667			16.3325		15.6419
	6.88824	347.891	0.656862			17.9854		17.8264
	6.98953	353.007	0.713575			18.7956		17.0376
	7.09083	358.123	0.79277			15.8465		19.0057
	7.19213	363.239	0.872465			16.8111		15.9111
	7.29343	368.355	0.918667			16.5936		14.93
	7.39473	373.471	0.885614			14.8566		17.9368
	7.49602	378.587	0.788277			19.2708		17.3005
	7.59732	383.703	0.703987			15.4375
	7.69862	388.819	0.662678			18.0384
	7.79992	393.935	0.638703			17.4353
	7.90121	399.051	0.623526			17.487
	8.00251	404.167	0.617092			16.6917
	8.10381	409.283	0.616882			15.3264
	8.20511	414.399	0.62538			15.9713
	8.3064	419.515	0.64317			16.5844
	8.4077	424.631	0.678064			17.3314
	8.509	429.747	0.73103			15.6995
	8.6103	434.864	0.79079			16.3501
	8.71159	439.979	0.854484			15.8375
	8.81289	445.095	0.896149			17.1597
	8.91419	450.212	0.886085			16.0597
	9.01549	455.328	0.850692			17.4688
						16.8184
						18.4189
						16.2089
						16.4046
						19.0714
						17.7921
						18.816
						16.1127
						18.5751
						17.8016
						18.0773
						17.5415
						16.8465
						17.8301
						16.4093
						17.3017
						16.6002
						15.225
						17.1082
						16.3394
						16.6165
						19.5271
						18.3158
						15.1963
						17.2036
						17.3973
						19.2116
						17.8436

## Sheet: Figure 5
	Panel (e)				Panel J			Panel (i)				panel (m)
		Norm. Fluo. Int										n=1			n=2
	Distance (μm)	iU-ExM	iU-ExM		Corrected Distance (nm)	Norm. Fluo. Int.		Expanded distance between CEP290 signals (μm)	Exp. Factor (refer to supp. Fig. 9 data)	Corrected distance CEP290 (nm)		Connecting cilium	Microtubule	CEP 290 dots	Average per Connecting cilium	CEP 290 dots	Average per Connecting cilium
	0	0.052135	0.003894		0	0.484586		0.773	15.3	49.0482		Connecting cilium 1	1	34	36	31	32
	0.0396	0.073382	0.006075		6.45223	0.439168		0.947		60.0888			2	37		33
	0.0791	0.09699	0.009034		12.9045	0.437442		1.137		72.1447			3	39		32
	0.1187	0.133386	0.014486		19.3567	0.466339		0.758		48.0964			4	34		32
	0.1582	0.186111	0.023988		25.8089	0.513556		1.073		68.0838		Connecting cilium 2	1	42	38.75	33	33
	0.1978	0.25123	0.037539		32.2612	0.566757		0.979		62.1193			2	41		32
	0.2373	0.32048	0.06028		38.7134	0.586708		0.694		44.0355			3	35		33
	0.2769	0.396223	0.089875		45.1656	0.568981		1.2		76.1421			4	37		34
	0.3164	0.469408	0.130374		51.6178	0.535599		0.916		58.1218		Connecting cilium 3	1	36	35.25	35	34.5
	0.356	0.541216	0.17352		58.0701	0.499739		0.915		58.0584			2	34		34
	0.3956	0.603384	0.215732		64.5223	0.468559		0.821		52.0939			3	34		35
	0.4351	0.655715	0.244548		70.9745	0.446771		0.758		48.0964			4	37		34
	0.4747	0.691324	0.254829		77.4267	0.437073		0.631		40.0381		Connecting cilium 4	1	32	30	33	32.66
	0.5142	0.709817	0.242212		83.879	0.436451		1.168		74.1117			2	30		30
	0.5538	0.706079	0.213707		90.3312	0.436982		1.01		64.0863			3	28		35
	0.5933	0.681881	0.173053		96.7834	0.446526		1.042		66.1168			4	30		NA
	0.6329	0.645288	0.132866		103.236	0.47996		0.821		52.0939		Connecting cilium 5	1	40	38	33	32
	0.6724	0.597088	0.09891		109.688	0.534515		0.853		54.1244			2	37		33
	0.712	0.544757	0.072897		116.14	0.578536		1.073		68.0838			3	36		31
	0.7515	0.486917	0.054829		122.592	0.569035							4	39		31
	0.7911	0.429077	0.041121		129.045	0.509441		0.761		48.2868		Connecting cilium 6	1	33	33.25	30	31.66
	0.8307	0.370647	0.031464		135.49	0.455065		0.994		63.0711			2	31		34
	0.8702	0.316152	0.023676		141.943	0.419579		0.746		47.335			3	33		31
	0.9098	0.262443	0.017601		148.395	0.404662		0.839		53.236			4	36		NA
	0.9493	0.213653	0.012305		154.847	0.411595		1.304		82.7411		Connecting cilium 7	1	NA	34.33	32	34.33
	0.9889	0.173126	0.007944		161.299	0.442721		0.684		43.401			2	34		31
	1.0284	0.141255	0.005607		167.752	0.499045		0.932		59.1371			3	33		36
	1.068	0.118041	0.003583		174.204	0.57226		0.932		59.1371			4	36		30
	1.1075	0.101121	0.002804		180.656	0.602168		0.807		51.2056		Connecting cilium 8	1	32	31		32.25
	1.1471	0.091678	0.002336		187.108	0.548314		0.808		51.269			2	31
	1.1867	0.090891	0.002336		193.56	0.471024		0.87		55.203			3	30
	1.2262	0.096006	0.002648		200.013	0.422636		0.559		35.4695		Connecting cilium 8	1	35	35		35
	1.2658	0.110958	0.003583		206.465	0.406045		0.746		47.335			2	35
	1.3053	0.131025	0.00514		212.917	0.409603		0.59		37.4365			3	35
	1.3449	0.157781	0.006854		219.369	0.435648		1.274		80.8376					N=9		N=9
	1.3844	0.193193	0.009813		225.822	0.490772		0.652		41.3706
	1.424	0.236081	0.013707		232.274	0.535973		0.901		57.1701
	1.4635	0.278969	0.018847		238.726	0.54365		1.211		76.8401
	1.5031	0.323431	0.024922		245.178	0.512845		0.528		33.5025
	1.5426	0.366319	0.032866		251.631	0.480509
	1.5822	0.402912	0.042212		258.083	0.502635		0.71		45.0508
	1.6218	0.434389	0.05405		264.535	0.567992		0.892		56.599
	1.6613	0.45721	0.067445		270.987	0.580213		0.975		61.8655
	1.7009	0.470195	0.083489		277.44	0.492351		1.504		95.4315
	1.7404	0.47531	0.102336		283.892	0.416653		0.78		49.4924
	1.78	0.470588	0.125545		290.344	0.391449		1.253		79.5051
	1.8195	0.461145	0.153427		296.796	0.398563		0.864		54.8223
	1.8591	0.447767	0.188785		303.248	0.420416		0.891		56.5355
	1.8986	0.433996	0.233801		309.701	0.455596		0.725		46.0025
	1.9382	0.422192	0.291121		316.153	0.495547		1.086		68.9086
	1.9778	0.414716	0.361526		322.605	0.54885		0.585		37.1193
	2.0173	0.411961	0.445639		329.057	0.590183		0.613		38.8959
	2.0569	0.408814	0.543146		335.51	0.578561		0.641		40.6726
	2.0964	0.40724	0.647975		341.962	0.521762		0.724		45.9391
	2.136	0.400944	0.755607		348.414	0.476978		0.947		60.0888
	2.1755	0.389534	0.854517		354.866	0.4704		0.975		61.8655
	2.2151	0.374582	0.934268		361.318	0.489186		0.891		56.5355
	2.2546	0.352941	0.986137		367.771	0.514579
	2.2942	0.326185	1		374.223	0.533132		1.209		76.7132
	2.3337	0.297069	0.978972		380.675	0.55427		0.61		38.7056
	2.3733	0.267165	0.919782		387.127	0.619829		0.849		53.8706
	2.4129	0.235294	0.82243		393.58	0.661973		1.089		69.099
	2.4524	0.20421	0.706854		400.032	0.630901		1.068		67.7665
	2.492	0.175487	0.585514		406.478	0.581202		0.871		55.2665
	2.5315	0.150698	0.462928		412.93	0.547614		1.023		64.9112
	2.5711	0.127877	0.350623		419.382	0.512032		0.828		52.5381
	2.6106	0.109384	0.25919		425.834	0.470606		0.871		55.2665
	2.6502	0.096793	0.184891		432.287	0.452069		1.089		69.099
	2.6897	0.08617	0.12757		438.739	0.477132		0.74		46.9543
	2.7293	0.078694	0.086137		445.191	0.556676		0.915		58.0584
	2.7689	0.072398	0.0581		451.643	0.659225		1.154		73.2234
	2.8084	0.06689	0.039408		458.096	0.718779
	2.848	0.065316	0.027103		464.548	0.701443		1.229		77.9822
	2.8875	0.062561	0.018224		471	0.604184		1.372		87.0558
	2.9271	0.061775	0.013396		477.452	0.487914		1.021		64.7843
	2.9666	0.064529	0.009969		483.904	0.434326		0.957		60.7234
	3.0062	0.068857	0.007944		490.357	0.440611		0.638		40.4822
	3.0457	0.0783	0.007165		496.809	0.499947		0.511		32.4239
	3.0853	0.087743	0.006854		503.261	0.594201		0.83		52.665
	3.1249	0.101908	0.006854		509.713	0.662185		0.542		34.3909
	3.1644	0.120795	0.007477		516.166	0.679942		0.67		42.5127
	3.204	0.146764	0.008879		522.618	0.651355		0.925		58.6929
	3.2435	0.177454	0.011059		529.07	0.567828		1.085		68.8452
	3.2831	0.217588	0.014019		535.522	0.482616		0.862		54.6954
	3.3226	0.269526	0.017757		541.975	0.433815		1.085		68.8452
	3.3622	0.33012	0.022897		548.427	0.420261		0.861		54.632
	3.4017	0.404486	0.029439		554.879	0.448572		1.468		93.1472
	3.4413	0.487901	0.037695		561.331	0.539798		0.638		40.4822
	3.4808	0.585088	0.046417		567.783	0.641938		1.819		115.419
	3.5204	0.683061	0.057788		574.236	0.671749		0.989		62.7538
	3.56	0.788314	0.068692		580.688	0.668814
	3.5995	0.872516	0.083489		587.14	0.672638		0.463		29.3782
	3.6391	0.948652	0.097975		593.592	0.631524		1.436		91.1168
	3.6786	0.98977	0.116978		600.045	0.540294		0.925		58.6929
	3.7182	1	0.136293		606.497	0.465512		1.181		74.9365
	3.7577	0.983671	0.159034		612.949	0.435005		1.053		66.8147
	3.7973	0.929766	0.184424		619.401	0.433747		1.053		66.8147
	3.8368	0.8554	0.209034		625.854	0.444876		0.574		36.4213
	3.8764	0.761755	0.234891		632.306	0.471371		1.117		70.8756
	3.916	0.662994	0.256698		638.758	0.531844		1.021		64.7843
	3.9555	0.56384	0.27648		645.21	0.663523		1.276		80.9645
	3.9951	0.474129	0.291745		651.662	0.868076		0.958		60.7868
	4.0346	0.395042	0.30109		658.115	1.00001		0.51		32.3604
	4.0742	0.327366	0.304361		664.567	0.899071		0.702		44.5431
	4.1137	0.273461	0.300312		671.019	0.703614		0.638		40.4822
	4.1533	0.22467	0.290031		677.465	0.583227		1.181		74.9365
	4.1928	0.183356	0.269626		683.917	0.539471		0.83		52.665
	4.2324	0.148338	0.24081		690.369	0.530987		0.893		56.6624
	4.2719	0.117254	0.207321		696.822	0.562801		1.468		93.1472
	4.3115	0.089711	0.17134		703.274	0.659569
	4.3511	0.067283	0.135514		709.726	0.756318		0.91		57.7411
	4.3906	0.048397	0.103115		716.178	0.718717		1.531		97.1447
	4.4302	0.034232	0.074922		722.631	0.589514		0.957		60.7234
	4.4697	0.024002	0.052181		729.083	0.499835		1.277		81.0279
	4.5093	0.016919	0.036449		735.535	0.464607		0.798		50.6345
	4.5488	0.011017	0.025701		741.987	0.442447		1.053		66.8147
	4.5884	0.007476	0.018847		748.439	0.422865		0.989		62.7538
	4.6279	0.005509	0.01433		754.892	0.409142		1.085		68.8452
	4.6675	0.005115	0.012461		761.344	0.402633		1.18		74.8731
	4.7071	0.004722	0.011682		767.796	0.418089		1.085		68.8452
	4.7466	0.004722	0.011682		774.248	0.498973		0.702		44.5431
	4.7862	0.007082	0.012617		780.701	0.664965		0.543		34.4543
	4.8257	0.011017	0.014019		787.153	0.804219		1.404		89.0863
	4.8653	0.017313	0.015888		793.605	0.776392		1.148		72.8426
	4.9048	0.025575	0.017757		800.057	0.634998		0.894		56.7259
	4.9444	0.037773	0.020561		806.51	0.512527		1.085		68.8452
	4.9839	0.053905	0.023676		812.962	0.450601		1.276		80.9645
	5.0235	0.076333	0.026324		819.414	0.424281
	5.0631	0.10545	0.029595		825.866	0.405287		1.086		68.9086
	5.1026	0.140075	0.032555		832.318	0.391048		0.706		44.797
	5.1422	0.181389	0.035202		838.771	0.388547		0.968		61.4213
	5.1817	0.228212	0.037227		845.223	0.400509		1.021		64.7843
	5.2213	0.280936	0.039097		851.675	0.436557		0.89		56.4721
	5.2608	0.335629	0.041121		858.127	0.505473		1.047		66.434
	5.3004	0.395042	0.043769		864.58	0.597531		1.151		73.033
	5.3399	0.45603	0.047819		871.032	0.659566		0.628		39.8477
	5.3795	0.518591	0.053427		877.484	0.616615		1.256		79.6954
	5.419	0.583907	0.061526		883.936	0.510474		0.864		54.8223
	5.4586	0.646862	0.073832		890.389	0.433802		0.602		38.198
	5.4982	0.705489	0.090654		896.841	0.403239		1.229		77.9822
	5.5377	0.755853	0.112928		903.293	0.397518		1.073		68.0838
	5.5773	0.793232	0.139252		909.745	0.416367		0.55		34.8985
	5.6168	0.815267	0.167757		916.197	0.475321		1.125		71.3832
	5.6564	0.818021	0.197664		922.65	0.57909
	5.6959	0.800708	0.225078		929.102	0.688579		1.191		75.5711
	5.7355	0.761361	0.248442		935.554	0.710746		1.021		64.7843
	5.775	0.702735	0.265109		942	0.606135		0.889		56.4086
	5.8146	0.626008	0.274299		948.452	0.47398		1.492		94.6701
	5.8542	0.537084	0.274922		954.904	0.396018		0.89		56.4721
	5.8937	0.442259	0.268847		961.357	0.364379		1.203		76.3325
	5.9333	0.352154	0.257009		967.809	0.355602		0.812		51.5228
	5.9728	0.2711	0.238941		974.261	0.361522		0.628		39.8477
	6.0124	0.200275	0.21947		980.713	0.377867		1.02		64.7208
	6.0519	0.14519	0.199533		987.166	0.410647		1.256		79.6954
	6.0915	0.103876	0.17648		993.618	0.480447		1.047		66.434
	6.131	0.072005	0.15296		1000.07	0.581538		1.204		76.3959
	6.1706	0.053118	0.131776		1006.52	0.672379		0.706		44.797
	6.2101	0.041314	0.111526		1012.98	0.719318		1.1		69.797
	6.2497	0.033051	0.0919		1019.43	0.679053
	6.2893	0.030691	0.074143		1025.88	0.56358		1.1		69.797
	6.3288	0.031084	0.059346		1032.33	0.473292		0.933		59.2005
	6.3684	0.036986	0.047819		1038.78	0.456225		0.896		56.8528
	6.4079	0.044462	0.038474		1045.24	0.469091		1.156		73.3503
	6.4475	0.053905	0.032087		1051.69	0.496668		1.493		94.7335
	6.487	0.06925	0.02757		1058.14	0.587457		0.597		37.8807
	6.5266	0.087743	0.025857		1064.59	0.723868		1.007		63.8959
	6.5661	0.111352	0.026012		1071.05	0.779872		1.119		71.0025
	6.6057	0.143223	0.02866		1077.5	0.702709		0.821		52.0939
	6.6453	0.177061	0.033801		1083.95	0.577951		0.373		23.6675
	6.6848	0.217588	0.041433		1090.4	0.486677		1.157		73.4137
	6.7244	0.258902	0.054206		1096.85	0.437967		0.97		61.5482
	6.7639	0.297265	0.070561		1103.31	0.407433		0.933		59.2005
	6.8035	0.326776	0.092679		1109.76	0.381111		1.119		71.0025
	6.843	0.348613	0.11947		1116.21	0.359756		1.12		71.066
	6.8826	0.35904	0.15109		1122.66	0.345715		0.895		56.7893
	6.9221	0.356876	0.187072					1.119		71.0025
	6.9617	0.342514	0.222586					0.971		61.6117
	7.0012	0.321857	0.256386					0.858		54.4416
	7.0408	0.297856	0.287539					1.529		97.0178
	7.0804	0.272083	0.306231					1.129		73.7908
	7.1199	0.247098	0.323676					0.513	15.78	33.5294
	7.1595	0.232146	0.317913					1.142		74.6405
	7.199	0.22231	0.312305					0.279		18.2353
	7.2386	0.215621	0.289875					0.909		59.4118
	7.2781	0.209128	0.263707					0.652		42.6144
	7.3177	0.202046	0.233333					0.792		51.7647
	7.3572	0.196537	0.19891					0.932		60.915
	7.3968	0.188275	0.167134					0.909		59.4118
	7.4364	0.17588	0.136293					0.885		57.8431
	7.4759	0.1566	0.109034					0.629		41.1111
	7.5155	0.134173	0.085514					0.839		54.8366
	7.555	0.111352	0.066511					1.049		68.5621
	7.5946	0.086563	0.050935					0.512		33.4641
	7.6341	0.067283	0.038785					0.536		35.0327
	7.6737	0.051544	0.029283
	7.7132	0.041314	0.022274					0.678		44.3137
	7.7528	0.035019	0.017445					0.709		46.3399
	7.7924	0.033445	0.013863					0.848		55.4248
	7.8319	0.034625	0.011215					0.772		50.4575
	7.8715	0.03856	0.01028					0.596		38.9542
	7.911	0.047216	0.009813					0.734		47.9739
	7.9506	0.060201	0.010592					0.874		57.1242
	7.9901	0.077907	0.011526					1.038		67.8431
	8.0297	0.102302	0.014174					0.798		52.1569
	8.0692	0.13496	0.01838
	8.1088	0.170765	0.023364					0.95
	8.1483	0.212079	0.030997					0.85		55.5556
	8.1879	0.252213	0.041589					1.363		89.085
	8.2275	0.291167	0.055296					0.85		55.5556
	8.267	0.322251	0.071028					0.967		63.2026
	8.3066	0.343891	0.08972
	8.3461	0.356089	0.110592					1.172		76.6013
	8.3857	0.357663	0.133333					1.013		66.2092
	8.4252	0.351761	0.155763					0.654		42.7451
	8.4648	0.345072	0.177882					0.781		51.0458
	8.5043	0.337596	0.198287					0.274		17.9085
	8.5439	0.32894	0.215421					1.308		85.4902
	8.5835	0.322644	0.227882					0.549		35.8824
	8.623	0.317529	0.235358					0.823		53.7908
	8.6626	0.312414	0.23785					0.633		41.3725
	8.7021	0.307299	0.234579					0.718		46.9281
	8.7417	0.299036	0.226168					0.612		40
	8.7812	0.289986	0.214953					0.675		44.1176
	8.8208	0.277002	0.201558					0.338		22.0915
	8.8603	0.257328	0.186604					1.435		93.7908
	8.8999	0.234114	0.171184					0.464		30.3268
	8.9394	0.205784	0.156698					0.76		49.6732
	8.979	0.174307	0.143146
	9.0186	0.142436	0.130685					0.769		50.2614
	9.0581	0.114893	0.117757					0.869		56.7974
	9.0977	0.090104	0.105763					1.092		71.3725
	9.1372	0.071218	0.093769					0.78		50.9804
	9.1768	0.056266	0.082555					0.736		48.1046
	9.2163	0.047216	0.071963					1.003		65.5556
	9.2559	0.042888	0.062617					1.047		68.4314
	9.2954	0.039347	0.055296					0.958		62.6144
	9.335	0.038953	0.05					1.025		66.9935
	9.3746	0.040921	0.047352					0.647		42.2876
	9.4141	0.046036	0.047352					0.869		56.7974
	9.4537	0.053905	0.050312					0.557		36.4052
	9.4932	0.066496	0.05514					0.914		59.7386
	9.5328	0.084989	0.060125					0.913		59.6732
	9.5723	0.112139	0.064486
	9.6119	0.149518	0.066667					0.983		64.2484
	9.6514	0.196341	0.064879					1.356		88.6275
	9.691	0.248279	0.060984					0.775		50.6536
	9.7305	0.306118	0.058019					0.693		45.2941
	9.7701	0.366713	0.055688					0.775		50.6536
	9.8097	0.422585	0.056928					0.775		50.6536
	9.8492	0.474916	0.060673					0.942		61.5686
	9.8888	0.525084	0.067682					0.747		48.8235
	9.9283	0.575054	0.076399					1.218		79.6078
	9.9679	0.619713	0.086449					0.97		63.3987
	10.0074	0.66024	0.097352					1.162		75.9477
	10.047	0.689357	0.108255					0.693		45.2941
	10.0865	0.704899	0.119938					0.664		43.3987
	10.1261	0.704308	0.131308					1.191		77.8431
	10.1657	0.687389	0.1419					0.941		61.5033
	10.2052	0.658469	0.152648					0.914		59.7386
	10.2448	0.619319	0.164174
	10.2843	0.570726	0.176168					0.955		62.4183
	10.3239	0.510919	0.186916					0.859		56.1438
	10.3634	0.441275	0.197819					1.412		92.2876
	10.403	0.361007	0.205763					0.913		59.6732
	10.4425	0.280346	0.209421					0.72		47.0588
	10.4821	0.2048	0.209271					0.969		63.3333
	10.5217	0.141452	0.204598					1.246		81.4379
	10.5612	0.092859	0.194941					0.665		43.4641
	10.6008	0.062168	0.182006					0.747		48.8235
	10.6403	0.040527	0.165651					1.219		79.6732
	10.6799	0.025182	0.148212					0.526		34.3791
	10.7194	0.017313	0.129826					0.609		39.8039
	10.759	0.011017	0.111607					0.747		48.8235
	10.7985	0.006689	0.094704
	10.8381	0.004722	0.079595					0.837		54.7059
	10.8776	0.004722	0.066199					0.712		46.5359
	10.9172	0.005115	0.054206					0.982		64.183
	10.9568	0.006295	0.044393					0.885		57.8431
	10.9963	0.008263	0.036449					0.789		51.5686
	11.0359	0.014165	0.029751					0.77		50.3268
	11.0754	0.023608	0.024299					0.674		44.0523
	11.115	0.037773	0.019938					0.847		55.3595
	11.1545	0.055479	0.016667					0.808		52.8105
	11.1941	0.083022	0.014174					0.655		42.8105
	11.2336	0.116073	0.011994					1		65.3595
	11.2732	0.15542	0.010592					0.655		42.8105
	11.3128	0.200669	0.010436
	11.3523	0.246705	0.010748					0.632		41.3072
	11.3919	0.291167	0.013084					0.646		42.2222
	11.4314	0.335235	0.016355					1.042		68.1046
	11.471	0.372221	0.021651					0.918		60
	11.5105	0.402518	0.03053					0.67		43.7908
	11.5501	0.429274	0.043925					0.894		58.4314
	11.5896	0.453669	0.06433					0.993		64.902
	11.6292	0.473736	0.092679					1.092		71.3725
	11.6687	0.491836	0.129751					0.918		60
	11.7083	0.510722	0.177726					0.844		55.1634
	11.7479	0.527248	0.238318					0.794		51.8954
	11.7874	0.542986	0.308723					0.968		63.268
	11.827	0.561873	0.380685					0.843		55.098
	11.8665	0.581546	0.449688					0.72		47.0588
	11.9061	0.602007	0.512305					1.043		68.1699
	11.9456	0.619319	0.557632
	11.9852	0.628763	0.577726					0.766		50.0654
	12.0247	0.627976	0.573053					0.847		55.3595
	12.0643	0.614204	0.543458					0.782		51.1111
	12.1039	0.587842	0.492835					0.554		36.2092
	12.1434	0.545741	0.425389					0.847		55.3595
	12.183	0.490655	0.351713					0.912		59.6078
	12.2225	0.426913	0.278193					0.782		51.1111
	12.2621	0.355695	0.209346					0.913		59.6732
	12.3016	0.286445	0.150312					1.303		85.1634
	12.3412	0.220342	0.103271					0.749		48.9542
	12.3807	0.164076	0.068069					0.717		46.8627
	12.4203	0.117647	0.042835					0.847		55.3595
	12.4599	0.082235	0.026168					1.141		74.5752
	12.4994	0.057446	0.015265					0.684		44.7059
	12.539	0.03974	0.009034					0.652		42.6144
	12.5785	0.027936	0.00514					0.619		40.4575
	12.6181	0.02046	0.002804					0.782		51.1111
	12.6576	0.017706	0.001713					0.684		44.7059
	12.6972	0.018493	0.000935					0.88		57.5163
	12.7367	0.018886	0.000467					0.945		61.7647
	12.7763	0.021641	0.000156					0.782		51.1111
	12.8158	0.025575	0					0.912		59.6078
	12.8554	0.033838	0
	12.895	0.046429	0.000467					0.746		48.7582
	12.9345	0.065709	0.000935					0.889		58.1046
	12.9741	0.095613	0.00109					0.825		53.9216
	13.0136	0.13732	0.001869					0.762		49.8039
	13.0532	0.191619	0.002336					1.079		70.5229
	13.0927	0.260083	0.003583					1.111		72.6144
	13.1323	0.330907	0.005607					0.635		41.5033
	13.1718	0.406059	0.007788					1.111		72.6144
	13.2114	0.478064	0.011215					0.73		47.7124
	13.251	0.537084	0.016355					0.634		41.4379
	13.2905	0.590006	0.023676					1.016		66.4052
	13.3301	0.630927	0.033956					1.047		68.4314
	13.3696	0.65119	0.048287					0.889		58.1046
	13.4092	0.653748	0.06838					1.111		72.6144
	13.4487	0.638009	0.093302					0.635		41.5033
	13.4883	0.602203	0.122897					1.047		68.4314
	13.5278	0.54456	0.154361					0.667		43.5948
	13.5674	0.480031	0.184112					0.889		58.1046
	13.6069	0.413142	0.206386					0.825		53.9216
	13.6465	0.348023	0.214642					0.793		51.8301
	13.6861	0.29038	0.207477							N=329
	13.7256	0.235491	0.184268							n=2
	13.7652	0.188275	0.153583
	13.8047	0.149125	0.120093
	13.8443	0.117647	0.088629
	13.8838	0.094039	0.061838
	13.9234	0.075939	0.041589
	13.9629	0.061381	0.02757
	14.0025	0.053118	0.017757
	14.0421	0.045642	0.011371
	14.0816	0.040921	0.007788
	14.1212	0.039347	0.004984
	14.1607	0.038166	0.003894
	14.2003	0.042101	0.003583

## Sheet: Figure 6
	panel (b)				panel (d)				panel (f)
		Expanded conoid diameter			Expanded basal body diameter				Expanded NUP96 diameter (μm)
		iU-ExM (μm)	iU-ExM-T (μm)			iU-ExM (μm)	iU-ExM-T (μm)			iU-ExM-T (μm)	iU-ExM (μm)
		5.3812	8.6553			3.514	5.346			2.0985	1.4847
		5.0082	8.4963			3.821	6.151			1.9925	1.6297
		5.5638	8.2687			3.975	5.831			2.203	1.6339
		5.6645	7.8985			3.74	6.493			2.305	1.7481
		5.5111	10.2994			3.847	5.852			2.613	1.4983
		5.0261	8.0941			3.537	6.425			2.2765	1.7428
		6.0301	8.7413			3.403	5.799			2.394	1.5711
		4.6617	7.773			4.051	5.71			2.9245	1.6525
		4.9769	8.3463			3.653	6.056			2.192	1.4565
		4.6298				3.734	5.89			2.445	1.9429
		5.8759				3.475	5.664			2.9065	1.7963
		5.8622				3.644	5.684			2.465	1.6068
		5.2657				3.95	5.802			2.9235	1.409
		4.8923				3.6	6.001			2.4425	1.6855
		5.1472				3.216	5.959			2.4574	1.7047
	Average	5.29978	8.5081			3.658	5.436			2.7554	1.7596
	N. Expanded value (μm)	0.38				3.565	5.731			2.4605	1.4994
	Exp. Factor	13.9	22.4			3.75	5.912			2.27585	1.5309
		N=15	N=9			3.934	5.134			2.1459	1.8852
		n=1 shown but repeated 3 times				3.388	5.854			2.6645	1.5015
						3.397	5.794			2.30205	2.0265
						3.417	5.504			1.9628	1.8793
						3.158	5.765			2.24175	1.6967
						3.542	5.777			2.7416	1.6658
						3.569	6.517			2.33535	1.8584
						3.458	6.141			2.7351	1.6932
						3.617	5.683			2.2801	1.9032
						3.289	5.625			2.296	2.0653
						3.579	5.18			3.0539	1.5044
						3.438	5.466			2.2534	1.9374
						3.116	4.562			2.24155	1.8486
						3.28	5.288			2.7514	1.6956
						3.107	5.185			1.99355	1.8186
						3.434	5.403			2.32595	1.7263
						3.619				2.11615	1.6941
						3.703				2.12115	1.7866
						3.259				2.3648	1.9274
						3.153				2.4311	1.5144
						3.365				2.61445	1.3268
						3.816				2.47605	1.4328
						3.231				2.4672	1.6345
						3.387				1.98085	1.4868
						3.566				2.9408	1.8124
					Average	3.53384	5.72412			2.0575	1.6403
					N. Expanded value (μm)	0.25				2.7505	1.6119
					Exp. Factor	16.4	26			2.1887	1.4996
						N=43	N=34			2.8085	1.7497
						n=1 shown but repeated 3 times				2.34075	1.5463
										2.2804	1.4891
										2.2924	1.6461
										2.35985	1.737
										2.32225	1.7596
										2.2705	1.7349
										2.25605	1.4815
										2.26875	1.7464
											1.5689
											1.7429
											1.7185
											1.7094
											1.3277
											1.5753
											1.5111
											1.8347
									Average	2.40299	1.67151
									N. Expanded value (μm)	0.107
									Exp. Factor	15.7	22.6
										N=55	N=63
										n=3

## Sheet: Supp. Fig. 1
					panel (e)
	Panel (d)				n=1				n=2				n=3
	DHEBA concentration (mM)	Exp. Factor			N=104	N=19	N=23		N=209	N=25	N=18		N=129				Summary
	1	8.1			NCS N. Exp (μm)	73°C NCS (μm)	85°C NCS (μm)		NCS N. Exp (μm)	73°C NCS (μm)	85°C NCS (μm)		NCS N. Exp (μm)	73°C NCS (μm)	85°C NCS (μm)				Average NCS (μm)	Expansion factor
	2	6.8			16.4776	189.776	356.492		21.1908	185.823	302.934		18.7236	223.393	380.817		n=1	N. Exp	17.05	NA
	3	6.3			18.8103	206.939	294.292		15.7881	197.859	294.797		16.5757	268.82	342.846			73°C	220.93	12.95
	4	5.8			18.9757	182.009	281.348		18.0779	190.045	311.881		17.3249	196.253	353.39			85°C	320.19	18.77
	5	5.55			19.2737	185.546	267.259		16.9648	221.152	335.583		16.7015	243.287	358.323		n=1	N. Exp	16.49	NA
	6	5.3			18.4531	163.84	330.775		16.8349	214.111	339.018		16.1238	219.196	337.941			73°C	218.14	13.22
	7	4.9			15.5104	229.071	332.369		17.622	208.064	335.85		16.0562	114.735	331.125			85°C	333.21	20.2
	8	4.8			19.1219	230.041	340.985		17.2611	243.182	306.691		17.0349	219.985	366.849		n=3	N. Exp	16.56	NA
	9	4.7			16.7196	248.975	341.001		17.3798	223.643	346.699		15.9694	189.191	361.804			73°C	215.4	13.01
	10	4.5			14.9499	220.014	359.909		17.5561	214.898	316.752		15.1341	222.46	310.89			85°C	345.31	20.85
					19.4286	196.435	283.688		17.2578	234.349	347.668		16.0089	242.286	348.597
					16.3105	241.027	294.678		17.0117	220.76	355.114		17.1028	254.344	349.252
					15.6379	197.156	357.016		16.2512	194.128	330.155		15.1554	240.165	335.19
					18.4225	230.781	367.645		14.7095	223.191	343.766		13.2564	155.517	371.987
					18.16	241.577	330.727		16.2572	226.39	358.008		17.9845	159.124	362.928
					17.2355	288.242	296.923		18.2001	220.895	304.071		18.7264	240.432	380.006
					18.5518	234.482	311.294		18.0515	185.281	361.014		17.6386	240.627	311.088
					20.069	250.022	281.964		18.7107	215.107	309.975		18.8824	247.331	314.338
					16.4517	237.55	296.027		16.7794	237.986	397.812		16.2572	188.488	323.986
					16.9736	224.127	301.13		17.8841	216.16			16.541	227.107	319.516
					14.1748		311.748		15.6432	249.568			16.2676
					17.7294		366.333		16.0936	233.843			16.2332
					14.6542		296.109		15.5283	231.234			15.8063
					18.543		364.697		16.4776	213.449			15.7982
					17.4925				14.746	235.014			15.5995
					18.1823				16.308	217.465			17.2747
					16.4196				18.3155				15.0064
					16.1994				18.0719				15.8902
					15.7794				18.7058				16.1117
					18.5941				16.7726				16.6381
					17.4482				17.7834				18.2791
					17.2143				15.5217				19.073
					18.7783				15.9405				20.6202
					17.964				15.4046				15.3237
					18.211				18.085				15.0552
					17.7129				16.3284				18.3997
					19.4444				14.0548				17.8367
					18.5281				16.7708				17.4511
					16.9646				16.8264				16.941
					11.3168				16.1582				17.4785
					16.9788				15.7501				18.4334
					17.9271				18.3802				18.4439
					16.285				16.1254				17.0132
					17.9791				10.8814				20.4054
					18.6915				14.4639				18.5646
					16.9878				11.8851				19.0504
					17.8097				17.2848				15.4006
					16.5909				15.1025				19.942
					16.768				15.9279				16.3867
					17.988				14.173				15.8196
					15.9967				16.9033				16.6005
					14.161				17.9085				16.3786
					16.443				17.5827				17.5254
					18.3648				15.7413				15.4568
					16.1842				18.16				17.2575
					16.6335				15.8242				16.0933
					12.3571				16.4321				15.3562
					16.0425				16.5562				17.1612
					17.0505				16.1474				18.9069
					18.9789				15.4129				18.3161
					17.4267				19.4829				19.5753
					15.3542				18.0889				16.1098
					16.2212				16.9028				16.5323
					17.6523				11.4976				11.0261
					16.0996				13.6274				16.1674
					15.4687				16.5534				10.9115
					16.1238				14.5156				16.9294
					17.4108				24.0359				18.0321
					21.0587				14.3375				17.0123
					16.0005				14.4135				14.2887
					16.2203				20.1641				16.0897
					16.8038				17.9874				17.1896
					16.3162				17.3				16.3108
					15.6975				17.1923				14.8797
					14.5245				16.4789				15.1835
					15.8436				16.957				15.8102
					15.8588				14.6237				18.2403
					17.8272				16.1038				16.4458
					18.9098				18.0443				14.4788
					17.6984				18.4631				15.1083
					18.8223				16.6279				15.0855
					17.7748				17.8896				15.9919
					17.7103				14.0975				15.2392
					17.0487				15.3328				16.112
					17.5013				15.8242				16.2866
					18.9854				14.6325				16.4258
					16.1876				15.3241				15.8705
					16.5249				17.9446				16.134
					15.4109				13.9636				11.0642
					17.0319				16.7937				17.3627
					17.2289				16.3636				16.6436
					17.6827				19.2426				16.0632
					16.7873				18.4156				15.9369
					16.9203				16.3755				18.7461
					19.3056				10.8284				16.8404
					16.0767				14.6006				16.135
					15.8659				11.7815				18.3882
					16.0719				17.8016				18.0233
					16.9588				16.2475				15.7132
					16.6304				18.9383				15.1334
					16.2582				18.5408				14.4958
					16.2531				15.3151				17.6839
					16.3184				15.7439				16.12
					17.7155				14.4448				15.8251
					16.8851				18.1348				17.1352
					N=104	N=19	N=23		18.3567				18.9976
									17.0797				19.3133
									18.6401				16.9228
									15.5191				14.6072
									16.3036				16.0297
									13.3828				15.4909
									15.032				18.4784
									17.9728				16.2626
									15.9491				14.6132
									16.8547				14.8828
									16.0447				14.8963
									16.4349				15.962
									16.1563				19.2841
									15.2321				15.9302
									15.4972				15.9729
									15.875				15.7693
									16.1273				16.424
									14.9296				15.9877
									16.6498				17.1322
									15.4066				19.4111
									19.4489				16.5484
									18.7458				14.2232
									17.3059				15.961
									17.7054				16.3294
									16.1391				16.8364
									15.2523				N=129	N=19	N=19
									16.1683
									16.2929
									19.7002
									15.561
									18.76
									18.3698
									15.3492
									18.3055
									17.4808
									14.3903
									16.4779
									19.6718
									18.691
									17.0881
									15.6425
									15.3772
									15.3732
									14.27
									15.7155
									14.8244
									18.0909
									16.6211
									17.6348
									16.8812
									18.9686
									16.4869
									17.2923
									17.7268
									14.8192
									17.2973
									18.4264
									18.2302
									15.6291
									16.3767
									16.6748
									16.8007
									16.9122
									16.2421
									15.8206
									17.4693
									16.1353
									15.2304
									13.3201
									18.4061
									15.819
									18.4103
									14.6888
									16.7757
									16.7252
									11.68
									15.5607
									17.35
									12.0804
									17.608
									17.5937
									15.9794
									17.0306
									15.7155
									17.8884
									18.0458
									17.8056
									17.2331
									15.0798
									14.9324
									17.5593
									16.5776
									14.5594
									19.5748
									15.0508
									18.0938
									17.0403
									15.4853
									15.2371
									16.7218
									14.942
									16.6187
									15.5603
									14.9478
									16.4689
									N=209	N=25	N=18

## Sheet: Supp. Fig. 2
		panel (c)			panel (d)			panel (h)			panel (i)			panel (j)
		NUP96 diameter			Corner	Counts		Corner	Counts		Corner	Counts		Corner	Counts
		Pre Extraction (μm)	MeOH (μm)		0	0		0	0		0	0		0	0
		1.9455	1.5765		1	0		1	0		1	0		1	0
		1.781	1.368		2	0		2	0		2	3		2	0
		1.9505	1.349		3	2		3	6		3	21		3	1
		1.887	1.1725		4	6		4	14		4	40		4	8
		1.869	1.298		5	13		5	13		5	51		5	19
		1.7525	1.2145		6	25		6	9		6	47		6	38
		1.9	1.3865		7	15		7	5		7	30		7	101
		1.9925	1.373		8	3		8	0		8	4		8	35
		1.9535	1.547			N=64			N=47			N=196			N=202
		1.94	1.279			n=3			n=1			n=3			n=3
		1.759	1.505
		1.9595	1.4185
		1.941	1.33
		1.9505	1.455
		2.235	1.8325
		1.9575	1.68
		2.0535	1.209
		2.1145	1.3935
		2.1035	1.386
		1.946	1.319
		1.9975	1.5275
		1.8815	1.3605
		2.226	1.4755
		1.961	1.3425
		2.4005	1.396
		1.8135	1.291
		1.912	1.3145
		1.6585	1.171
		1.9505	1.2435
		1.857	1.1165
		2.1395	1.267
		1.722	1.34
		1.9875	1.2285
		2.041
		1.795
		1.889
		1.9985
		2.179
		2.135
		1.9585
		2.1645
		2.206
		1.949
		2.04
		1.9355
		N=45	N=33
		n=1	n=1

## Sheet: Supp. Fig. 3
				Panel (f)
	panel (e)			n=1					n=2					n=2					Distance between NUP96 rings									Statistics
	Corner	Counts		NUP96 diameter (μm)	Average	Expansion factor:Average divided by 107 nm	Normalized		NUP96 diameter (μm)	Average	Expansion factor:Average divided by 107 nm	Normalized		NUP96 diameter (μm)	Average	Expansion factor:Average divided by 107 nm	Normalized		Exp F	Expanded thickness (μm)	Corrected thickness (nm)		Exp F	Expanded WGA diameter (μm)	Corrected WGA diameter (nm)			Shapiro-wilk normality test
	0	0		1.7125	1.72	16.15	106.046		1.788	1.71	15.98	111.889		1.694	1.66	15.56	108.828		16.15	0.747	46.2579		16.15	1.3125	81.2764				p-value	Significant
	1	0		1.8265			113.106		1.337			83.6662		1.6805			107.96			0.6725	41.6445			1.383	85.6421			NUP96 diameter	0.277	Yes
	2	0		1.715			106.201		1.902			119.022		1.476			94.8227			0.6665	41.2729			1.145	70.904			WGA diameter	0.092	Yes
	3	1		1.753			108.554		1.7425			109.041		1.731			111.205			1.003	62.1107			1.026	63.5349			Unpaired t test
	4	12		1.749			108.307		1.556			97.3706		1.6055			103.142			0.819	50.7165			1.0585	65.5475				p-value	Significant
	5	37		1.837			113.756		1.861			116.457		1.7805			114.385			0.9505	58.8596			1.0715	66.3525			NUP96 vs WGA	<0,0001	Yes
	6	87		1.51			93.5066		1.705			106.695		1.5595			100.187			0.711	44.0286			1.168	72.3283
	7	99		1.7575			108.833		1.4755			92.3332		1.369			87.9487			0.7055	43.688			1.072	66.3835
	8	55		1.8075			111.929		1.534			95.9939		1.5845			101.793			0.835	51.7073			1.105	68.427
		N=291		1.641			101.619		1.8335			114.736		1.743			111.976			0.9995	61.8939			1.2635	78.2421
		n=3		1.7865			110.629		1.6665			104.285		1.837			118.014			0.6735	41.7064			1.324	81.9885
				1.8335			113.539		2.01			125.781		1.5275			98.1312			0.9835	60.9031			1.297	80.3166
				1.636			101.309		1.682			105.255		1.7195			110.466			1.0595	65.6094			1.2305	76.1986
				2.004			124.097		1.933			120.962		1.8275			117.404			0.895	55.4228			1.1225	69.5107
				1.7225			106.666		1.595			99.8112		1.7235			110.723			0.949	58.7667			1.3835	85.6731
				1.4885			92.1752		1.538			96.2442		1.726			110.883			0.8185	50.6855			1.1625	71.9877
				1.869			115.738		1.6755			104.849		1.548			99.4482		15.98	0.962	60.1996			1.3935	86.2923
				1.833			113.508		1.835			114.83		1.823			117.115			0.636	39.7993			1.3595	84.1869
				1.868			115.676		1.639			102.565		1.786			114.738			0.884	55.3185			1.262	78.1492
				1.568			97.0982		1.4445			90.3932		1.5925			102.307			0.873	54.6302			1.1505	71.2446
				1.828			113.199		1.8245			114.173		1.6235			104.299			0.997	62.3898			1.092	67.622
				1.562			96.7267		1.896			118.647		1.659			106.579			1.037	64.8929			1.2505	77.4371
				1.437			88.9861		1.946			121.776		1.6195			104.042			1.132	70.8378			1.075	66.5692
				1.6455			101.897		1.6595			103.847		1.7755			114.064			0.966	60.4499		15.98	1.288	80.5999
				1.7885			110.753		1.78			111.388		1.5185			97.5531			0.957	59.8867			1.307	81.7888
				1.8155			112.425		1.89			118.272		1.4885			95.6258			0.985	61.6389			1.2395	77.5649
				1.817			112.518		1.674			104.755		1.9735			126.784			0.781	48.8731			1.242	77.7213
				1.7515			108.461		1.506			94.2418		1.5725			101.022			0.872	54.5676			1.2765	79.8802
				1.522			94.2497		1.785			111.701		1.665			106.965			0.753	47.1209			1.2705	79.5048
				1.7225			106.666		1.6815			105.224		1.737			111.59			0.889	55.6314			1.2235	76.5636
				1.4755			91.3702		1.7725			110.919					N=30			0.849	53.1283			1.123	70.2746
				1.572			97.3459		1.742			109.01								0.876	54.8179			1.3205	82.6336
				1.88			116.419		1.516			94.8675								0.768	48.0595			1.286	80.4747
				1.9635			121.59					N=33								0.814	50.9381			1.3775	86.2006
				1.8895			117.007													0.956	59.8241			1.133	70.9003
				1.6315			101.03													1.043	65.2684			1.313	82.1643
				1.8065			111.867													0.851	53.2535			1.1445	71.62
				1.888			116.914													1.153	72.1519			1.0895	68.1782
				1.763			109.174												15.56	0.732	47.0259			1.2135	75.9378
				1.945			120.444													0.764	49.0817			1.302	81.476
				1.7055			105.613													0.732	47.0259			1.154	72.2145
				1.546			95.7359													0.797	51.2017			1.2275	76.8139
				1.8415			114.035													0.675	43.3641			1.454	90.9877
				1.533			94.9308													0.518	33.2779		15.56	1.3115	84.2548
				1.5075			93.3518													0.725	46.5762			1.011	64.9497
							N=45													0.904	58.0757			1.1155	71.6631
																				0.725	46.5762			1.1415	73.3334
																				0.724	46.512			1.273	81.7814
																				0.707	45.4198			1.045	67.134
																				0.814	52.2938			1.0595	68.0655
																				0.723	46.4477			1.0395	66.7806
																				0.566	36.3616			1.184	76.0638
																				0.829	53.2575			1.032	66.2988
																				0.732	47.0259			1.0465	67.2303
																				0.885	56.8551			1.3075	83.9978
																				0.871	55.9557			1.1615	74.6183
																				0.763	49.0174			0.9805	62.9903
																				0.854	54.8636			1.204	77.3486
																				0.737	47.3471			1.198	76.9632
																				0.952	61.1594			1.1535	74.1043
																				0.813	52.2296			1.0095	64.8534
																				0.798	51.2659			1.2425	79.822
																				0.904	58.0757			1.117	71.7595
																				0.942	60.5169			1.3595	87.3384
																				0.756	48.5677			1.0545	67.7443
																					N=65			1.1895	76.4171
																					n=3			1.011	64.9497
																								1.281	82.2953
																								1.2005	77.1238
																								0.968	62.1873
																								1.166	74.9074
																									N=71
																									n=3

## Sheet: Supp. Fig. 4
		Panel (d)											panel (e)													panel (f)																							Panel (g)
		NUP96 expanded diameter (μm)											Expanded Nuclei Cross Section (NCS) (μm)																		NUP96 diameter corrected with nuclei expansion factor (from expanded values from panel (d))																		NUP96 distance betwen the 2 rings
		U-ExM			Pan ExM			iU-ExM					N. Exp			Pan ExM			iU-ExM			U-ExM				Expansion factor calculation					U-ExM			iU-ExM			Pan ExM				Statistics								iU-ExM
		n=1	n=2	n=3	n=1	n=2	n=3	n=1	n=2	n=3			n=1	n=2	n=3	n=1	n=2	n=3	n=1	n=2	n=3	n=1	n=2	n=3				Average NCS (μm)	Expansion factor		n=1	n=2	n=3	n=1	n=2	n=3	n=1	n=2	n=3		Shapiro-wilk normality test			One way ANOVA					n=1
		0.4444	0.2875	0.4007	1.0672	0.6306	0.7296	1.8852	1.4847	1.5144			16.8754	20.6065	15.584	273.978	246.125	195.045	371.686	316.574	285.166	75.0231	96.7558	70.4934		n=1	N. Exp	17.2	NA		103.349	67.1729	94.061	88.9665	71.1404	74.1626	69.2537	47.7727	66.9972			p-value	Significant		p-value	Significant			Exp. Dist. (μm)
		0.4444	0.3319	0.3439	0.8969	0.7091	0.7605	1.5015	1.6297	1.3268			20.9167	17.2572	15.4939	262.099	195.712	181.216	383.023	332.873	279.102	77.2606	74.096	69.0039			Pan ExM	264.2	15.3605		103.349	77.5467	80.7277	70.8589	78.0882	64.9755	58.2025	53.7197	69.8347		iU-ExM	0.767	Yes	U-ExM vs iU-ExM	0.096	No			1.1981
		0.4255	0.3491	0.4048	0.7365	0.5729	0.6738	2.0265	1.6339	1.4328			17.4635	17.477	15.7442	263.181	210.375	161.387	365.505	363.293	342.247	63.2016	75.6211	70.8341			iU-ExM	363.5	21.1337		98.9535	81.5654	95.0235	95.6347	78.2894	70.1665	47.7936	43.4015	61.8733		Pan ExM	0.571	Yes	U-ExM vs Pan ExM	<0,0001	Yes			1.1741
		0.3644	0.3597	0.3104	0.9138	0.7177	0.6621	1.8793	1.7481	1.6345			19.1391	14.67	15.896	285.494	220.438	180.686	334.277	358.612	369	78.2583	71.5927	71.6384			U-ExM	71.1	4.13372		84.7442	84.0421	72.8638	88.6881	83.7614	80.0441	59.2992	54.3712	60.7989		U-ExM	0.117	Yes	Pan ExM vs iU-ExM	<0,0001	Yes			0.8686
		0.4188	0.3327	0.3146	0.9998	0.6306	0.7666	1.6967	1.4983	1.4868			15.736	15.2899	19.6564	269.183	250.386	174.062	352.545	368.328	315.157	68.8548	72.9875	73.821		n=1	N. Exp	16.6	NA		97.3953	77.7336	73.8498	80.0708	71.792	72.811	64.8799	47.7727	70.3949										1.3085
		0.4972	0.3611	0.305	0.9656	0.6625	0.6156	1.6658	1.7428	1.8124			14.5597	16.5664	17.6685	282.437	217.319	178.397	333.122	366.879	308.991	63.01	65.8397	69.3602			Pan ExM	218.8	13.1807		115.628	84.3692	71.5962	78.6126	83.5074	88.7561	62.6606	50.1894	56.5289										0.9945
		0.4363	0.3168	0.3579	0.7792	0.9053	0.6175	1.8584	1.5711	1.6403			17.4879	18.4793	16.1146	254.169	212.83	218.118	349.432	307.751	302.832	67.0572	71.5528	76.5643			iU-ExM	346.8	20.8916		101.465	74.0187	84.0141	87.7017	75.2803	80.3281	50.5646	68.5833	56.7034										1.2923
		0.4531	0.3213	0.3644	0.8608	0.6776	0.6564	1.6932	1.6525	1.6119			15.3829	16.1388	16.8486	255.357	188.716	205.651	374.946	318.835	355.912	60.4391	75.6465	64.8662			U-ExM	74.7	4.5		105.372	75.0701	85.5399	79.9056	79.1806	78.9373	55.8598	51.3333	60.2755										1.0193
		0.4376	0.2644	0.3886	0.9448	0.9156	0.6268	1.9032	1.4565	1.4996			19.6661	15.9855	17.3142	236.483	248.599	194.528	431.816	353.338	353.639	72.8843	75.2731	66.8386		n=1	N. Exp	16.8	NA		101.767	61.7757	91.2207	89.816	69.7892	73.4378	61.3108	69.3636	57.5574										1.018
		0.4138	0.3146	0.3587	0.8949	0.6394	0.6613	2.0653	1.9429	1.7497			18.0016	16.1651	15.4385	249.945	216.473	188.193	330.544	333.444	313.633	68.8284	77.8414	70.1591			Pan ExM	183	10.8929		96.2326	73.5047	84.2019	97.4658	93.0954	85.6856	58.0727	48.4394	60.7254										0.9183
		0.3822	0.332	0.3431	0.8544	0.5655	0.6145	1.5044	1.7963	1.5463			15.3816	19.1624	15.9636	264.419	214.791	155.347	335.671	372.035	366.922	68.5822	51.5637	16.2746			iU-ExM	343.1	20.4226		88.8837	77.5701	80.5399	70.9958	86.0709	75.7248	55.4445	42.8409	56.4279										0.9942
		0.4134	0.2812	0.2616	0.9918	0.6765	0.6098	1.9374	1.6068	1.4891			15.8397	18.6641	18.4317	293.628	230.952	187.795	417.367	353.001	357.898	73.9643	63.8827	70.5155			U-ExM	71.2	4.2381		96.1395	65.7009	61.4085	91.4299	76.9909	72.9236	64.3608	51.25	55.9963										1.2178
		0.4384	0.394	0.3392	0.8998	0.6825	0.7209	1.8486	1.409	1.6461			19.1166	14.7405	17.4435	258.139	198.407	179.841	379.566	357.664	344.276	74.2255	76.9537	77.6298							101.953	92.0561	79.6244	87.2393	67.5132	80.6121	58.3907	51.7045	66.1983										0.9304
		0.4453	0.3213	0.3554	0.9388	0.7209	0.5614	1.6956	1.6855	1.737			20.2009	16.0498	18.8067	266.469	212.373	188.504	330.276	352.464	354.51	79.5565	72.1134	94.1418							103.558	75.0701	83.4272	80.0189	80.7619	85.0637	60.9215	54.6136	51.5519										1.0522
		0.4072	0.3496	0.4137	0.9189	0.7737	0.6175	1.8186	1.7047	1.7596			17.5634	18.442	15.9427	246.088		184.167			357.744	79.9021	73.3329	83.2121							94.6977	81.6822	97.1127	85.8235	81.6818	86.1704	59.6301	58.6136	56.7034										1.0074
		0.4071	0.3564	0.3316	0.8063	0.8471	0.5554	1.7263	1.7596	1.7349			16.2332	15.7484	16.999	278.635		186.565			350.37	83.1909	72.6718	82.9447							94.6744	83.271	77.8404	81.4677	84.3124	84.9608	52.3232	64.1742	51.0009										1.0011
		0.3637	0.3	0.3113	0.7406	0.5916	0.6045	1.6941	1.4994	1.4815			16.9561	16.2894	15.0521	252.6		183.938			354.364	12.4105	78.7422	64.2537							84.5814	70.0935	73.0751	79.9481	71.8448	72.5514	48.0597	44.8182	55.5096										1.089
		0.3624	0.3363	0.348	0.8436	0.7271	0.6784	1.7866	1.5309	1.7464			19.5205	15.7651	18.2068			150.526			318.458	70.7359	84.5214	72.0162							84.2791	78.5748	81.6901	84.3134	73.3541	85.524	54.7437	55.0833	62.2957										1.0135
		0.3811	0.2929	0.309	0.9027	0.6914	0.8228	1.9274		1.5689			20.8855	19.427	15.2193	N=17	N=14	N=18			315.361	66.9689	69.6826	77.2095							88.6279	68.4346	72.5352	90.958		76.8315	58.5788	52.3788	75.5556										1.0426
		0.3846	0.3186	0.265	1.1048	0.6586	0.6027			1.7429			15.2973	15.8196	21.0048						331.529	70.8634	69.6297	80.4194							89.4419	74.4393	62.2066			85.3526	71.6937	49.8939	55.3444										1.1287
		0.3579	0.337	0.317	0.84	0.6914				1.7185			20.694	15.6238	14.177						328.498	69.9421	81.9312	75.6746							83.2326	78.7383	74.4131			84.1577	54.5101	52.3788											1.1265
		0.4015	0.3776	0.324	0.9258					1.7094			15.7256	18.2009	15.3792				N=14	N=14	N=21	70.2973	67.7187	76.525							93.3721	88.2243	76.0563			83.712	60.0779												1.0971
		0.339	0.3144							1.3277			16.5531	16.3767	16.5367							70.3379	67.9681	73.6901							78.8372	73.4579				65.0196													1.0707
		0.3495	0.3012							1.5753			16.823	15.3936	16.5478							69.6893	71.7042	74.7619							81.2791	70.3738				77.145													1.0912
		0.311	0.357							1.5111			20.0413	18.4069	16.0425							65.5894	96.5469	74.8431							72.3256	83.4112				74.001													1.1447
		0.4347	0.3343							1.8347			17.0971	17.578	15.5303							64.3506	70.5464	66.6162							101.093	78.1075				89.8482													1.0337
			0.3343										15.5939	16.0843	17.0607							72.3598	84.2083	70.1717								78.1075																	1.1664
			0.3593										18.6602	16.4742	16.1934							64.8758	81.8013	80.3057								83.9486																	1.1824
			0.357										16.6211	13.6722	16.6255							81.0441	72.8708	78.8634								83.4112																	1.0535
		N=26	N=29	N=22	N=22	N=21	N=20	N=19	N=18	N=26			16.0645	13.4069	17.8947							67.235	67.2959	71.5978							N=26	N=29	N=22	N=19	N=18	N=26	N=22	N=21	N=20										1.1
													11.6523	14.0102	13.9464							75.373	71.6362	56.2628																									0.9932
													19.0749	17.9951	18.3707							72.2989	71.0127	60.8046																									1.0729
													14.8707	17.0108	16.8017							73.6859	70.391	80.7844
													19.0515	18.9451	17.5978							69.1234	64.7132	77.6532
													15.7842	15.3187	17.6054							71.8756	63.672	80.3968
													19.5355	17.2242	14.6434							73.3464	65.1982	59.8741
													16.9228	17.7635	16.7116							76.9827	105.576	67.7394
													18.3958	15.3281	18.4837							72.3871	81.4542	77.5743
													17.5257	15.7969	16.2503							72.1026	85.3109	60.6739
													15.8598	15.9504	13.9331							72.7746	76.3614	65.8476
													16.0073	15.9601	20.2362							65.685	76.6679	68.9873
													19.3375	16.2241	16.5599							67.9696	86.3701	74.9186
													16.3902	15.559	17.7814							67.289	69.2411	62.7145
													16.8364	16.5068	16.924							65.1886	75.2324	67.1377
													16.5636	15.1395	15.3786							66.8223	67.1879	71.8488
													17.0635	15.9002	16.6994							67.9337	82.775	76.8673
													16.5995	15.0337	23.5405							74.4614	75.6211	60.9538
													16.0527	17.7932	17.2967							72.0954	86.3454	80.2533
													17.8384	14.5439	17.9551							85.3425	71.101	78.9692
													14.5262	14.5654	17.8131							63.663	82.1792	67.0441
													14.3239	15.003	17.6505							81.4733	70.3792	67.7869
													15.4511	14.9475	15.7178							61.759	71.778	71.1047
													23.6464	14.8123	16.4408							69.763	70.8934	80.6719
													14.2517	16.6834	17.5268							61.7707	76.9315	79.8306
													18.7466	17.7161	21.9126							60.1525	71.6695	68.2842
													15.4677	14.3646	16.5037							76.3213	73.88	69.4036
													13.9776	17.9902	17.1893							72.5689	69.491	71.0594
													15.4398	15.1303	19.7528							75.0847	71.8142	74.0799
													14.8973	13.5981	19.0512							63.3378	71.7831	70.472
													16.8629	13.5765	13.5057							75.837	67.5745	72.2026
													19.0086	14.5738	17.5312							90.8091	79.4945	66.0317
													19.9816	15.3722	16.0757							67.3738	70.0184	69.7571
													17.9059	14.7683	17.5087							72.25	72.8551	78.8147
													15.8536	18.2361	13.9431							81.9407	72.7204	78.3378
													21.2348	18.1532	18.974							66.8813	66.2961	10.7767
													14.6079	14.2657	17.3683							72.3684	81.4083	57.7134
													17.1812	18.2572	22.5421							76.1906	72.0349	59.4863
													14.2423	15.9063	18.5927							82.5088	83.7931	67.7241
													18.4108	14.8587	16.6603							73.4595	73.9144	77.7367
													20.6784	16.9673	19.9291							68.5966	74.4524	68.0924
													15.6307	18.5009	19.1937							72.4723	74.3058	74.947
													17.2866	17.4708	15.3201							68.1435	83.0985	62.2511
													15.8128	16.8623	16.4785							76.2879		75.1599
													15.1117	15.9986	18.8542							81.2609		67.2373
													17.074	19.5218	16.8702							85.7514		71.8077
													16.676	16.2484	18.5974							60.2077		80.5238
													19.6123	16.1724	18.3799							80.6442		79.006
													16.7959	16.4236	17.5829							84.829		71.5521
													15.3552	14.4611	15.4913							60.1585		67.7095
													18.5098	15.59	18.9708							78.3252		80.9269
													20.9341	18.1605	16.6286							63.2501		72.4136
													16.4757	15.6867	15.4186							72.8159		71.6731
													18.6043	16.986	15.482							66.3031		66.631
													17.7528	19.987	18.2226							70.2375		69.6119
													16.5422	18.3085	16.2787							72.2206		67.2365
													17.3618	14.8797	17.0355							66.7866		77.372
													19.4211	19.1015	16.0677							66.8084		70.017
													15.3114	17.4258	15.5323							68.3579		77.0029
													16.6972	18.9473	14.4487							76.0795		75.7247
													16.403	15.0947	16.5639							79.9774		76.0003
													16.1959	17.5651	17.0406							60.2895		75.353
													16.6128	18.7033	17.086							67.1423		83.5053
													15.4916	15.5339	16.812							73.2246		64.4207
													18.8444	16.092	15.7504							70.8656		70.1081
													16.7187	18.1011	16.6788							66.6084		66.9736
													16.0731	18.7972	17.1127							76.4341		74.467
													16.9076	16.8827	16.8915							70.3283		75.7945
														15.8455	16.1251							77.6966		78.8607
														19.6209	16.1582							68.0451		74.5276
														17.0941	15.9697							83.941		68.9776
														16.5165	15.1639							74.5464		82.0199
														17.5309	15.7465							75.652		78.7883
														18.8411	17.7488							82.8201
														17.3615	14.5241							75.5346
														17.1896	15.988							77.7467
														22.7442	14.7161							76.7065
														16.6588	16.1636							65.2912
														18.2979	16.0703							61.0635
														16.1423	15.7194							63.1942
														15.7803	16.8784							61.9435
														14.3117	16.4817							63.0923
														16.8459	17.0508							71.4999
														15.6841	17.399							67.5845
														16.0859	16.88							74.6125
														17.6659	17.1929							67.3229
														13.6432	16.4043							77.8361
														14.1657	17.6914							N=116	N=72	N=102
														17.5505	16.0079
														17.8962	15.7452
														14.7105	16.5556
														14.2844	17.1699
														13.4699	16.7509
														16.0897	16.7212
														17.0959	14.8904
														18.4476	14.1734
														17.2492	16.6181
														18.7272	14.019
														16.8854	15.9848
														16.9352	15.5151
														16.8279	16.1867
														16.249	16.3504
														18.3013	18.5955
														18.0693	16.6344
														16.6128	15.2936
														17.6636	16.0865
														18.2054	15.317
														17.4326	15.1578
														18.3522	17.7421
														12.9439	16.5025
															14.1393
															10.9087
															16.2528
															14.3246
															15.3836
															16.4127
															15.5375
															13.6399
															16.1959
													N=97	N=139	N=148
[truncated: 48 more columns]

[truncated: 5 more sheets: Supp. Fig. 5, Supp. Fig. 6, Supp. Fig. 7, Supp. Fig. 10, Supp. Fig 12]
